# Supplementary material for: Benchmarking break-junction techniques: electric and thermoelectric characterization of naphthalenophanes
Source: Nanoscale. 2024 Apr 15;16(22):10751–9. doi: 10.1039/d4nr00704b (PMC11154865; doi:10.1039/d4nr00704b)
Supplement: NR-016-D4NR00704B-s002 [file NR-016-D4NR00704B-s002.cif]

# Electronic Supplementary Material (ESI) for Nanoscale.
# This journal is © The Royal Society of Chemistry 2024

####################################################################### 
# 
# This file contains crystal structure data downloaded from the 
# Cambridge Structural Database (CSD) hosted by the Cambridge 
# Crystallographic Data Centre (CCDC).
# 
# Full information about CCDC data access policies and citation 
# guidelines are available at http://www.ccdc.cam.ac.uk/access/V1 
# 
# Audit and citation data items may have been added by the CCDC. 
# Please retain this information to preserve the provenance of 
# this file and to allow appropriate attribution of the data. 
# 
#######################################################################

data_ag252_3_150k
_database_code_depnum_ccdc_archive 'CCDC 2267417'
loop_
_audit_author_name
_audit_author_address
'Alexandro Prescimone'
;University of Basel
Switzerland
;
_audit_update_record             
;
2023-06-04 deposited with the CCDC.	2024-04-15 downloaded from the CCDC.
;
_audit_creation_date             2020-10-10
_audit_creation_method           
;
Olex2 1.3
(compiled 2020.07.31 svn.rc2a77460 for OlexSys, GUI svn.r6145)
;
_shelx_SHELXL_version_number     2018/3
loop_
_audit_author_email
a.gallegogonzalez@unibas.ch
alessandro.prescimone@unibas.ch
_chemical_name_common            ?
_chemical_name_systematic        ?
_chemical_formula_moiety         'C28 H24 O2 S2'
_chemical_formula_sum            'C28 H24 O2 S2'
_chemical_formula_weight         456.59
_chemical_melting_point          ?
loop_
_atom_type_symbol
_atom_type_description
_atom_type_scat_dispersion_real
_atom_type_scat_dispersion_imag
_atom_type_scat_source
C C 0.0148 0.0070 'International Tables Vol C Tables 4.2.6.8 and 6.1.1.4'
H H 0.0000 0.0000 'International Tables Vol C Tables 4.2.6.8 and 6.1.1.4'
O O 0.0412 0.0250 'International Tables Vol C Tables 4.2.6.8 and 6.1.1.4'
S S 0.2924 0.4248 'International Tables Vol C Tables 4.2.6.8 and 6.1.1.4'

_shelx_space_group_comment       
;
The symmetry employed for this shelxl refinement is uniquely defined
by the following loop, which should always be used as a source of
symmetry information in preference to the above space-group names.
They are only intended as comments.
;
_space_group_crystal_system      monoclinic
_space_group_IT_number           14
_space_group_name_H-M_alt        'P 1 21/n 1'
_space_group_name_Hall           '-P 2yn'
loop_
_space_group_symop_operation_xyz
'x, y, z'
'-x+1/2, y+1/2, -z+1/2'
'-x, -y, -z'
'x-1/2, -y-1/2, z-1/2'

_cell_length_a                   10.9064(5)
_cell_length_b                   18.3923(11)
_cell_length_c                   10.9552(5)
_cell_angle_alpha                90
_cell_angle_beta                 90.901(4)
_cell_angle_gamma                90
_cell_volume                     2197.27(19)
_cell_formula_units_Z            4
_cell_measurement_reflns_used    78527
_cell_measurement_temperature    150
_cell_measurement_theta_max      59.29
_cell_measurement_theta_min      3.51
_shelx_estimated_absorpt_T_max   0.927
_shelx_estimated_absorpt_T_min   0.768
_exptl_absorpt_coefficient_mu    1.548
_exptl_absorpt_correction_T_max  0.4775
_exptl_absorpt_correction_T_min  0.037
_exptl_absorpt_correction_type   multi-scan
_exptl_absorpt_process_details   
;
STOE X-Red32, absorption correction by Gaussian integration, analogous to
P. Coppens in: F. R. Ahmed (Editor), "Crystallographic Computing", Munksgaard,
Copenhagen (1970), 255 - 270. Afterwards scaling of reflection intensities was
performed within STOE LANA. J. Koziskova, F. Hahn, J. Richter, J. Kozisek, Acta
Chimica Slovaca, vol. 9, no. 2, 2016, pp. 136 - 140.
Finally a spherical absorption correction was done within STOE LANA.
;
_exptl_absorpt_special_details   ?
_exptl_crystal_colour            colourless
_exptl_crystal_colour_primary    colourless
_exptl_crystal_density_diffrn    1.380
_exptl_crystal_density_meas      ?
_exptl_crystal_density_method    ?
_exptl_crystal_description       plate
_exptl_crystal_F_000             960
loop_
_exptl_crystal_face_index_h
_exptl_crystal_face_index_k
_exptl_crystal_face_index_l
_exptl_crystal_face_perp_dist
-3 4 6 0.7847
17 -20 -30 0.7340
9 30 4 0.6240
-10 -30 -3 0.6288
30 1 0 0.4039
-30 -1 1 0.3898

_exptl_crystal_size_max          0.18
_exptl_crystal_size_mid          0.13
_exptl_crystal_size_min          0.05
_exptl_transmission_factor_max   ?
_exptl_transmission_factor_min   ?
_diffrn_reflns_av_R_equivalents  0.0724
_diffrn_reflns_av_unetI/netI     0.0347
_diffrn_reflns_Laue_measured_fraction_full 0.999
_diffrn_reflns_Laue_measured_fraction_max 0.950
_diffrn_reflns_limit_h_max       13
_diffrn_reflns_limit_h_min       -12
_diffrn_reflns_limit_k_max       23
_diffrn_reflns_limit_k_min       -22
_diffrn_reflns_limit_l_max       9
_diffrn_reflns_limit_l_min       -13
_diffrn_reflns_number            35054
_diffrn_reflns_point_group_measured_fraction_full 0.999
_diffrn_reflns_point_group_measured_fraction_max 0.950
_diffrn_reflns_theta_full        53.597
_diffrn_reflns_theta_max         59.431
_diffrn_reflns_theta_min         4.087
_diffrn_ambient_temperature      150
_diffrn_detector                 Pilatus300K
_diffrn_detector_area_resol_mean 5.81
_diffrn_detector_type            'DECTRIS PILATUS 300K'
_diffrn_measured_fraction_theta_full 0.999
_diffrn_measured_fraction_theta_max 0.950
_diffrn_measurement_device       'Eulerian 4-circle diffractometer'
_diffrn_measurement_device_type  'STOE STADIVARI'
_diffrn_measurement_method       'rotation method, \w scans'
_diffrn_radiation_collimation    '1.2 0.6 mm diameter'
_diffrn_radiation_monochromator  'Graded multilayer mirror'
_diffrn_radiation_polarisn_norm  0
_diffrn_radiation_probe          x-ray
_diffrn_radiation_type           GaK\a
_diffrn_radiation_wavelength     1.34143
_diffrn_source                   'Metaljet D2'
_diffrn_source_current           3.570
_diffrn_source_power             0.250
_diffrn_source_voltage           70
_reflns_Friedel_coverage         0.000
_reflns_Friedel_fraction_full    .
_reflns_Friedel_fraction_max     .
_reflns_number_gt                2869
_reflns_number_total             4619
_reflns_special_details          
;
 Reflections were merged by SHELXL according to the crystal
 class for the calculation of statistics and refinement.
 
 _reflns_Friedel_fraction is defined as the number of unique
 Friedel pairs measured divided by the number that would be
 possible theoretically, ignoring centric projections and
 systematic absences.
;
_reflns_threshold_expression     'I > 2\s(I)'
_computing_cell_refinement       'X-Area Recipe 1.34.0.0 (STOE, 2019)'
_computing_data_collection       'X-Area Pilatus3_SV 1.31.154.0 (STOE, 2019)'
_computing_data_reduction        
;
X-Area Integrate 1.77.0.0 (STOE, 2019)
X-Area LANA 1.77.1.0 (STOE, 2019)
X-Area X-Red32 1.65.0.0 (STOE, 2018)
;
_computing_molecular_graphics    'Olex2 1.3 (Dolomanov et al., 2009)'
_computing_publication_material  'Olex2 1.3 (Dolomanov et al., 2009)'
_computing_structure_refinement  'SHELXL 2018/3 (Sheldrick, 2015)'
_computing_structure_solution    'SHELXT 2018/2 (Sheldrick, 2018)'
_refine_diff_density_max         0.830
_refine_diff_density_min         -0.281
_refine_diff_density_rms         0.096
_refine_ls_extinction_coef       .
_refine_ls_extinction_method     none
_refine_ls_goodness_of_fit_ref   1.030
_refine_ls_hydrogen_treatment    constr
_refine_ls_matrix_type           full
_refine_ls_number_parameters     291
_refine_ls_number_reflns         4619
_refine_ls_number_restraints     0
_refine_ls_R_factor_all          0.1056
_refine_ls_R_factor_gt           0.0813
_refine_ls_restrained_S_all      1.030
_refine_ls_shift/su_max          0.000
_refine_ls_shift/su_mean         0.000
_refine_ls_structure_factor_coef Fsqd
_refine_ls_weighting_details     
'w=1/[\s^2^(Fo^2^)+(0.1791P)^2^] where P=(Fo^2^+2Fc^2^)/3'
_refine_ls_weighting_scheme      calc
_refine_ls_wR_factor_gt          0.2333
_refine_ls_wR_factor_ref         0.2574
_refine_special_details          ?
_olex2_refinement_description    
;
1. Fixed Uiso
 At 1.2 times of:
  All C(H) groups, All C(H,H) groups
 At 1.5 times of:
  All C(H,H,H) groups
2.a Secondary CH2 refined with riding coordinates:
 C11(H11A,H11B), C19(H19A,H19B), C20(H20A,H20B), C12(H12A,H12B)
2.b Aromatic/amide H refined with riding coordinates:
 C6(H6), C17(H17), C5(H5), C2(H2), C10(H10), C21(H21), C23(H23), C18(H18),
 C9(H9), C24(H24)
2.c Idealised Me refined as rotating group:
 C28(H28A,H28B,H28C), C26(H26A,H26B,H26C)
;
_atom_sites_solution_hydrogens   geom
_atom_sites_solution_primary     dual
_atom_sites_solution_secondary   ?
loop_
_atom_site_label
_atom_site_type_symbol
_atom_site_fract_x
_atom_site_fract_y
_atom_site_fract_z
_atom_site_U_iso_or_equiv
_atom_site_adp_type
_atom_site_occupancy
_atom_site_site_symmetry_order
_atom_site_calc_flag
_atom_site_refinement_flags_posn
_atom_site_refinement_flags_adp
_atom_site_refinement_flags_occupancy
_atom_site_disorder_assembly
_atom_site_disorder_group
S1 S 0.36043(7) 0.47071(4) 0.25070(9) 0.0672(3) Uani 1 1 d . . . . .
S2 S 0.64081(7) 1.02858(4) 0.25169(9) 0.0688(3) Uani 1 1 d . . . . .
O2 O 0.4222(2) 0.98175(14) 0.1795(3) 0.0865(8) Uani 1 1 d . . . . .
O1 O 0.5762(2) 0.51865(14) 0.1789(3) 0.0834(8) Uani 1 1 d . . . . .
C4 C 0.3759(2) 0.75396(16) 0.2661(3) 0.0546(7) Uani 1 1 d . . . . .
C15 C 0.6351(2) 0.81344(15) 0.3380(3) 0.0537(7) Uani 1 1 d . . . . .
C8 C 0.3670(2) 0.68608(15) 0.4608(3) 0.0548(7) Uani 1 1 d . . . . .
C6 C 0.3519(2) 0.81603(16) 0.4586(3) 0.0574(8) Uani 1 1 d . . . . .
H6 H 0.334561 0.860098 0.500102 0.069 Uiso 1 1 calc R U . . .
C3 C 0.3677(2) 0.68627(15) 0.3309(3) 0.0544(7) Uani 1 1 d . . . . .
C13 C 0.6264(2) 0.74705(16) 0.5334(3) 0.0566(7) Uani 1 1 d . . . . .
C17 C 0.6494(2) 0.68323(16) 0.3426(3) 0.0592(8) Uani 1 1 d . . . . .
H17 H 0.665027 0.638588 0.302111 0.071 Uiso 1 1 calc R U . . .
C14 C 0.6341(2) 0.81427(15) 0.4661(3) 0.0543(7) Uani 1 1 d . . . . .
C16 C 0.6283(2) 0.74510(16) 0.2731(3) 0.0552(7) Uani 1 1 d . . . . .
C5 C 0.3540(2) 0.81616(16) 0.3320(3) 0.0595(8) Uani 1 1 d . . . . .
H5 H 0.339883 0.860507 0.289634 0.071 Uiso 1 1 calc R U . . .
C7 C 0.3744(2) 0.75358(16) 0.5266(3) 0.0575(8) Uani 1 1 d . . . . .
C2 C 0.3669(2) 0.61924(17) 0.2675(3) 0.0550(7) Uani 1 1 d . . . . .
H2 H 0.366627 0.618742 0.180774 0.066 Uiso 1 1 calc R U . . .
C10 C 0.3664(3) 0.55356(17) 0.4585(3) 0.0615(8) Uani 1 1 d . . . . .
H10 H 0.365521 0.508561 0.501070 0.074 Uiso 1 1 calc R U . . .
C21 C 0.6359(2) 0.88037(17) 0.2720(3) 0.0557(7) Uani 1 1 d . . . . .
H21 H 0.637157 0.880034 0.185339 0.067 Uiso 1 1 calc R U . . .
C23 C 0.6339(3) 0.94645(17) 0.4613(3) 0.0613(8) Uani 1 1 d . . . . .
H23 H 0.633750 0.991696 0.503115 0.074 Uiso 1 1 calc R U . . .
C22 C 0.6350(3) 0.94556(16) 0.3344(3) 0.0601(8) Uani 1 1 d . . . . .
C1 C 0.3666(3) 0.55407(16) 0.3319(3) 0.0599(8) Uani 1 1 d . . . . .
C18 C 0.6485(3) 0.68421(16) 0.4698(3) 0.0587(8) Uani 1 1 d . . . . .
H18 H 0.663624 0.640409 0.513481 0.070 Uiso 1 1 calc R U . . .
C9 C 0.3675(2) 0.61816(16) 0.5232(3) 0.0574(7) Uani 1 1 d . . . . .
H9 H 0.368479 0.617197 0.609931 0.069 Uiso 1 1 calc R U . . .
C11 C 0.4283(3) 0.75852(18) 0.6538(3) 0.0633(8) Uani 1 1 d . . . . .
H11A H 0.386564 0.723039 0.706905 0.076 Uiso 1 1 calc R U . . .
H11B H 0.412991 0.807743 0.686811 0.076 Uiso 1 1 calc R U . . .
C19 C 0.5723(3) 0.73995(17) 0.1459(3) 0.0615(8) Uani 1 1 d . . . . .
H19A H 0.584058 0.689998 0.114581 0.074 Uiso 1 1 calc R U . . .
H19B H 0.616206 0.773652 0.091353 0.074 Uiso 1 1 calc R U . . .
C24 C 0.6330(2) 0.88259(16) 0.5273(3) 0.0572(7) Uani 1 1 d . . . . .
H24 H 0.631771 0.884184 0.613967 0.069 Uiso 1 1 calc R U . . .
C20 C 0.4333(3) 0.75851(17) 0.1415(3) 0.0611(8) Uani 1 1 d . . . . .
H20A H 0.422102 0.808261 0.108648 0.073 Uiso 1 1 calc R U . . .
H20B H 0.390630 0.724344 0.085341 0.073 Uiso 1 1 calc R U . . .
C12 C 0.5697(3) 0.74316(18) 0.6576(3) 0.0612(8) Uani 1 1 d . . . . .
H12A H 0.610315 0.779065 0.712060 0.073 Uiso 1 1 calc R U . . .
H12B H 0.584290 0.694213 0.692525 0.073 Uiso 1 1 calc R U . . .
C25 C 0.5033(3) 0.46934(18) 0.1740(3) 0.0649(8) Uani 1 1 d . . . . .
C27 C 0.4957(3) 1.03010(17) 0.1745(3) 0.0655(8) Uani 1 1 d . . . . .
C28 C 0.4778(4) 1.0967(2) 0.0981(3) 0.0759(9) Uani 1 1 d . . . . .
H28A H 0.542200 1.132142 0.118007 0.114 Uiso 1 1 calc R U . . .
H28B H 0.397402 1.118008 0.114535 0.114 Uiso 1 1 calc R U . . .
H28C H 0.482184 1.083652 0.011507 0.114 Uiso 1 1 calc R U . . .
C26 C 0.5198(4) 0.4027(2) 0.0978(3) 0.0767(10) Uani 1 1 d . . . . .
H26A H 0.460036 0.365746 0.121690 0.115 Uiso 1 1 calc R U . . .
H26B H 0.602992 0.383671 0.110369 0.115 Uiso 1 1 calc R U . . .
H26C H 0.507183 0.414970 0.011491 0.115 Uiso 1 1 calc R U . . .

loop_
_atom_site_aniso_label
_atom_site_aniso_U_11
_atom_site_aniso_U_22
_atom_site_aniso_U_33
_atom_site_aniso_U_23
_atom_site_aniso_U_13
_atom_site_aniso_U_12
S1 0.0673(5) 0.0391(5) 0.0953(7) -0.0074(3) 0.0050(4) -0.0082(3)
S2 0.0673(5) 0.0397(5) 0.0990(7) 0.0087(4) -0.0092(4) -0.0079(3)
O2 0.0669(14) 0.0639(17) 0.128(2) 0.0200(14) -0.0153(13) -0.0089(11)
O1 0.0681(14) 0.0564(15) 0.126(2) -0.0148(13) 0.0056(14) -0.0063(11)
C4 0.0417(13) 0.0413(16) 0.080(2) 0.0033(13) -0.0089(12) -0.0004(10)
C15 0.0426(13) 0.0378(15) 0.081(2) 0.0000(13) -0.0023(12) -0.0021(10)
C8 0.0411(13) 0.0383(15) 0.085(2) -0.0038(13) 0.0005(12) -0.0007(10)
C6 0.0450(14) 0.0367(15) 0.091(2) -0.0054(14) 0.0044(13) 0.0012(10)
C3 0.0423(13) 0.0403(16) 0.081(2) 0.0007(13) -0.0023(12) -0.0016(10)
C13 0.0467(14) 0.0418(16) 0.081(2) 0.0029(13) -0.0076(13) 0.0008(11)
C17 0.0408(13) 0.0365(15) 0.100(3) -0.0065(14) 0.0046(13) 0.0013(10)
C14 0.0417(13) 0.0392(15) 0.082(2) 0.0017(13) -0.0020(12) -0.0026(10)
C16 0.0442(13) 0.0394(16) 0.082(2) -0.0028(13) 0.0030(13) -0.0018(10)
C5 0.0438(14) 0.0390(16) 0.096(2) 0.0058(14) -0.0049(14) 0.0023(11)
C7 0.0447(14) 0.0448(17) 0.083(2) -0.0042(14) 0.0038(13) -0.0007(11)
C2 0.0482(14) 0.0444(17) 0.0722(19) 0.0008(13) -0.0026(12) -0.0043(11)
C10 0.0574(16) 0.0391(16) 0.088(2) 0.0036(14) -0.0022(14) -0.0019(12)
C21 0.0481(14) 0.0443(17) 0.074(2) 0.0013(13) -0.0022(12) -0.0014(11)
C23 0.0567(16) 0.0387(16) 0.089(2) -0.0045(14) -0.0032(14) -0.0016(12)
C22 0.0502(14) 0.0379(16) 0.092(2) 0.0034(15) -0.0038(14) -0.0039(11)
C1 0.0534(15) 0.0356(15) 0.091(2) -0.0040(14) 0.0000(14) -0.0030(11)
C18 0.0463(14) 0.0415(16) 0.088(2) 0.0042(14) -0.0027(14) 0.0033(11)
C9 0.0520(15) 0.0437(16) 0.076(2) 0.0048(13) 0.0026(13) -0.0006(11)
C11 0.0615(17) 0.0488(18) 0.080(2) -0.0055(15) 0.0080(15) -0.0051(13)
C19 0.0609(17) 0.0444(17) 0.079(2) -0.0061(14) 0.0050(14) -0.0047(13)
C24 0.0516(14) 0.0447(17) 0.075(2) -0.0044(13) -0.0034(13) -0.0023(11)
C20 0.0604(16) 0.0463(17) 0.076(2) 0.0043(14) -0.0039(14) -0.0026(13)
C12 0.0600(16) 0.0494(18) 0.074(2) 0.0061(14) -0.0051(14) -0.0027(12)
C25 0.0678(18) 0.0507(19) 0.076(2) 0.0007(15) -0.0079(15) -0.0013(14)
C27 0.0692(19) 0.0494(19) 0.078(2) 0.0011(15) 0.0010(16) 0.0013(14)
C28 0.091(2) 0.052(2) 0.084(3) 0.0033(17) -0.0069(18) 0.0009(16)
C26 0.096(2) 0.052(2) 0.082(2) -0.0039(17) -0.0035(19) 0.0013(17)

_geom_special_details            
;
 All esds (except the esd in the dihedral angle between two l.s. planes)
 are estimated using the full covariance matrix.  The cell esds are taken
 into account individually in the estimation of esds in distances, angles
 and torsion angles; correlations between esds in cell parameters are only
 used when they are defined by crystal symmetry.  An approximate (isotropic)
 treatment of cell esds is used for estimating esds involving l.s. planes.
;
loop_
_geom_bond_atom_site_label_1
_geom_bond_atom_site_label_2
_geom_bond_distance
_geom_bond_site_symmetry_2
_geom_bond_publ_flag
S1 C1 1.773(3) . ?
S1 C25 1.783(4) . ?
S2 C22 1.777(3) . ?
S2 C27 1.783(4) . ?
O2 C27 1.199(4) . ?
O1 C25 1.206(4) . ?
C4 C3 1.436(4) . ?
C4 C5 1.376(4) . ?
C4 C20 1.514(5) . ?
C15 C14 1.404(4) . ?
C15 C16 1.445(4) . ?
C15 C21 1.427(4) . ?
C8 C3 1.423(5) . ?
C8 C7 1.437(4) . ?
C8 C9 1.424(4) . ?
C6 H6 0.9500 . ?
C6 C5 1.387(5) . ?
C6 C7 1.389(4) . ?
C3 C2 1.415(4) . ?
C13 C14 1.443(4) . ?
C13 C18 1.373(4) . ?
C13 C12 1.505(5) . ?
C17 H17 0.9500 . ?
C17 C16 1.386(4) . ?
C17 C18 1.394(5) . ?
C14 C24 1.424(4) . ?
C16 C19 1.516(5) . ?
C5 H5 0.9500 . ?
C7 C11 1.507(5) . ?
C2 H2 0.9500 . ?
C2 C1 1.391(4) . ?
C10 H10 0.9500 . ?
C10 C1 1.387(5) . ?
C10 C9 1.383(4) . ?
C21 H21 0.9500 . ?
C21 C22 1.380(4) . ?
C23 H23 0.9500 . ?
C23 C22 1.391(5) . ?
C23 C24 1.380(4) . ?
C18 H18 0.9500 . ?
C9 H9 0.9500 . ?
C11 H11A 0.9900 . ?
C11 H11B 0.9900 . ?
C11 C12 1.567(4) . ?
C19 H19A 0.9900 . ?
C19 H19B 0.9900 . ?
C19 C20 1.554(4) . ?
C24 H24 0.9500 . ?
C20 H20A 0.9900 . ?
C20 H20B 0.9900 . ?
C12 H12A 0.9900 . ?
C12 H12B 0.9900 . ?
C25 C26 1.495(5) . ?
C27 C28 1.495(5) . ?
C28 H28A 0.9800 . ?
C28 H28B 0.9800 . ?
C28 H28C 0.9800 . ?
C26 H26A 0.9800 . ?
C26 H26B 0.9800 . ?
C26 H26C 0.9800 . ?

loop_
_geom_angle_atom_site_label_1
_geom_angle_atom_site_label_2
_geom_angle_atom_site_label_3
_geom_angle
_geom_angle_site_symmetry_1
_geom_angle_site_symmetry_3
_geom_angle_publ_flag
C1 S1 C25 102.84(15) . . ?
C22 S2 C27 102.50(15) . . ?
C3 C4 C20 121.6(3) . . ?
C5 C4 C3 116.7(3) . . ?
C5 C4 C20 120.3(3) . . ?
C14 C15 C16 120.0(3) . . ?
C14 C15 C21 119.8(3) . . ?
C21 C15 C16 120.2(3) . . ?
C3 C8 C7 119.9(3) . . ?
C3 C8 C9 118.8(3) . . ?
C9 C8 C7 121.2(3) . . ?
C5 C6 H6 118.9 . . ?
C5 C6 C7 122.1(3) . . ?
C7 C6 H6 118.9 . . ?
C8 C3 C4 119.8(3) . . ?
C2 C3 C4 120.8(3) . . ?
C2 C3 C8 119.2(3) . . ?
C14 C13 C12 122.1(3) . . ?
C18 C13 C14 116.7(3) . . ?
C18 C13 C12 119.8(3) . . ?
C16 C17 H17 118.8 . . ?
C16 C17 C18 122.3(3) . . ?
C18 C17 H17 118.8 . . ?
C15 C14 C13 120.2(3) . . ?
C15 C14 C24 118.7(3) . . ?
C24 C14 C13 121.0(3) . . ?
C15 C16 C19 121.5(3) . . ?
C17 C16 C15 115.9(3) . . ?
C17 C16 C19 121.0(3) . . ?
C4 C5 C6 121.9(3) . . ?
C4 C5 H5 119.0 . . ?
C6 C5 H5 119.0 . . ?
C8 C7 C11 122.2(3) . . ?
C6 C7 C8 116.0(3) . . ?
C6 C7 C11 120.6(3) . . ?
C3 C2 H2 119.9 . . ?
C1 C2 C3 120.1(3) . . ?
C1 C2 H2 119.9 . . ?
C1 C10 H10 119.8 . . ?
C9 C10 H10 119.8 . . ?
C9 C10 C1 120.4(3) . . ?
C15 C21 H21 120.0 . . ?
C22 C21 C15 119.9(3) . . ?
C22 C21 H21 120.0 . . ?
C22 C23 H23 119.5 . . ?
C24 C23 H23 119.5 . . ?
C24 C23 C22 121.0(3) . . ?
C21 C22 S2 119.6(3) . . ?
C21 C22 C23 120.3(3) . . ?
C23 C22 S2 120.0(2) . . ?
C2 C1 S1 119.4(3) . . ?
C10 C1 S1 119.7(2) . . ?
C10 C1 C2 120.9(3) . . ?
C13 C18 C17 121.5(3) . . ?
C13 C18 H18 119.3 . . ?
C17 C18 H18 119.3 . . ?
C8 C9 H9 119.8 . . ?
C10 C9 C8 120.5(3) . . ?
C10 C9 H9 119.8 . . ?
C7 C11 H11A 109.1 . . ?
C7 C11 H11B 109.1 . . ?
C7 C11 C12 112.5(3) . . ?
H11A C11 H11B 107.8 . . ?
C12 C11 H11A 109.1 . . ?
C12 C11 H11B 109.1 . . ?
C16 C19 H19A 108.9 . . ?
C16 C19 H19B 108.9 . . ?
C16 C19 C20 113.2(3) . . ?
H19A C19 H19B 107.7 . . ?
C20 C19 H19A 108.9 . . ?
C20 C19 H19B 108.9 . . ?
C14 C24 H24 119.9 . . ?
C23 C24 C14 120.3(3) . . ?
C23 C24 H24 119.9 . . ?
C4 C20 C19 112.1(3) . . ?
C4 C20 H20A 109.2 . . ?
C4 C20 H20B 109.2 . . ?
C19 C20 H20A 109.2 . . ?
C19 C20 H20B 109.2 . . ?
H20A C20 H20B 107.9 . . ?
C13 C12 C11 112.7(3) . . ?
C13 C12 H12A 109.1 . . ?
C13 C12 H12B 109.1 . . ?
C11 C12 H12A 109.1 . . ?
C11 C12 H12B 109.1 . . ?
H12A C12 H12B 107.8 . . ?
O1 C25 S1 123.3(3) . . ?
O1 C25 C26 123.8(3) . . ?
C26 C25 S1 112.8(2) . . ?
O2 C27 S2 123.8(3) . . ?
O2 C27 C28 123.5(3) . . ?
C28 C27 S2 112.7(2) . . ?
C27 C28 H28A 109.5 . . ?
C27 C28 H28B 109.5 . . ?
C27 C28 H28C 109.5 . . ?
H28A C28 H28B 109.5 . . ?
H28A C28 H28C 109.5 . . ?
H28B C28 H28C 109.5 . . ?
C25 C26 H26A 109.5 . . ?
C25 C26 H26B 109.5 . . ?
C25 C26 H26C 109.5 . . ?
H26A C26 H26B 109.5 . . ?
H26A C26 H26C 109.5 . . ?
H26B C26 H26C 109.5 . . ?

loop_
_geom_torsion_atom_site_label_1
_geom_torsion_atom_site_label_2
_geom_torsion_atom_site_label_3
_geom_torsion_atom_site_label_4
_geom_torsion
_geom_torsion_site_symmetry_1
_geom_torsion_site_symmetry_2
_geom_torsion_site_symmetry_3
_geom_torsion_site_symmetry_4
_geom_torsion_publ_flag
C4 C3 C2 C1 176.0(2) . . . . ?
C15 C14 C24 C23 -0.4(4) . . . . ?
C15 C16 C19 C20 -64.3(4) . . . . ?
C15 C21 C22 S2 178.1(2) . . . . ?
C15 C21 C22 C23 0.4(4) . . . . ?
C8 C3 C2 C1 -0.6(4) . . . . ?
C8 C7 C11 C12 67.4(4) . . . . ?
C6 C7 C11 C12 -99.7(3) . . . . ?
C3 C4 C5 C6 14.4(4) . . . . ?
C3 C4 C20 C19 -64.9(4) . . . . ?
C3 C8 C7 C6 15.1(4) . . . . ?
C3 C8 C7 C11 -152.6(3) . . . . ?
C3 C8 C9 C10 -1.1(4) . . . . ?
C3 C2 C1 S1 177.9(2) . . . . ?
C3 C2 C1 C10 0.3(4) . . . . ?
C13 C14 C24 C23 -176.6(3) . . . . ?
C17 C16 C19 C20 100.8(3) . . . . ?
C14 C15 C16 C17 -14.3(4) . . . . ?
C14 C15 C16 C19 151.5(3) . . . . ?
C14 C15 C21 C22 -0.4(4) . . . . ?
C14 C13 C18 C17 -14.8(4) . . . . ?
C14 C13 C12 C11 66.8(4) . . . . ?
C16 C15 C14 C13 0.1(4) . . . . ?
C16 C15 C14 C24 -176.1(2) . . . . ?
C16 C15 C21 C22 176.1(2) . . . . ?
C16 C17 C18 C13 0.1(4) . . . . ?
C16 C19 C20 C4 -18.3(4) . . . . ?
C5 C4 C3 C8 -14.8(4) . . . . ?
C5 C4 C3 C2 168.7(2) . . . . ?
C5 C4 C20 C19 101.1(3) . . . . ?
C5 C6 C7 C8 -16.3(4) . . . . ?
C5 C6 C7 C11 151.6(3) . . . . ?
C7 C8 C3 C4 0.1(4) . . . . ?
C7 C8 C3 C2 176.7(2) . . . . ?
C7 C8 C9 C10 -176.8(3) . . . . ?
C7 C6 C5 C4 1.4(4) . . . . ?
C7 C11 C12 C13 15.6(4) . . . . ?
C21 C15 C14 C13 176.6(2) . . . . ?
C21 C15 C14 C24 0.4(4) . . . . ?
C21 C15 C16 C17 169.2(2) . . . . ?
C21 C15 C16 C19 -25.0(4) . . . . ?
C22 S2 C27 O2 -3.3(4) . . . . ?
C22 S2 C27 C28 179.4(3) . . . . ?
C22 C23 C24 C14 0.4(4) . . . . ?
C1 S1 C25 O1 -3.2(4) . . . . ?
C1 S1 C25 C26 180.0(3) . . . . ?
C1 C10 C9 C8 0.9(4) . . . . ?
C18 C13 C14 C15 14.5(4) . . . . ?
C18 C13 C14 C24 -169.4(2) . . . . ?
C18 C13 C12 C11 -99.2(3) . . . . ?
C18 C17 C16 C15 14.6(4) . . . . ?
C18 C17 C16 C19 -151.3(3) . . . . ?
C9 C8 C3 C4 -175.7(2) . . . . ?
C9 C8 C3 C2 0.9(4) . . . . ?
C9 C8 C7 C6 -169.2(2) . . . . ?
C9 C8 C7 C11 23.1(4) . . . . ?
C9 C10 C1 S1 -178.1(2) . . . . ?
C9 C10 C1 C2 -0.5(4) . . . . ?
C24 C23 C22 S2 -178.1(2) . . . . ?
C24 C23 C22 C21 -0.4(4) . . . . ?
C20 C4 C3 C8 151.7(3) . . . . ?
C20 C4 C3 C2 -24.9(4) . . . . ?
C20 C4 C5 C6 -152.3(3) . . . . ?
C12 C13 C14 C15 -151.9(3) . . . . ?
C12 C13 C14 C24 24.2(4) . . . . ?
C12 C13 C18 C17 151.9(3) . . . . ?
C25 S1 C1 C2 66.0(3) . . . . ?
C25 S1 C1 C10 -116.4(3) . . . . ?
C27 S2 C22 C21 68.3(3) . . . . ?
C27 S2 C22 C23 -114.0(3) . . . . ?

_shelx_res_file                  
;
TITL ag252_3_150k_a.res in P2(1)/n
    ag252_3_150k.res
    created by SHELXL-2018/3 at 11:53:03 on 10-Oct-2020
REM Old TITL
REM SHELXT solution in P2(1)/n: R1 0.224, Rweak 0.004, Alpha 0.020
REM <I/s> 0.000 for 0 systematic absences, Orientation as input
REM Formula found by SHELXT: C28 S2 O2
CELL 1.34143 10.9064 18.3923 10.9552 90 90.901 90
ZERR 4 0.0005 0.0011 0.0005 0 0.004 0
LATT 1
SYMM 0.5-X,0.5+Y,0.5-Z
SFAC C H O S
DISP C 0.0148 0.007 57.7477
DISP H -0 0 0.6481
DISP O 0.0412 0.025 193.9543
DISP S 0.2924 0.4248 3241.7632
UNIT 112 96 8 8

L.S. 15
PLAN  5
SIZE 0.05 0.13 0.18
TEMP -123.15
CONF
BOND
list 4
MORE -1
BOND $H
fmap 2
acta
OMIT 0 4 1
OMIT 2 7 8
OMIT -4 2 3
REM <olex2.extras>
REM <HklSrc "%./AG252_3_150K.hkl">
REM </olex2.extras>

WGHT    0.179100
FVAR       0.26324
S1    4    0.360427    0.470710    0.250700    11.00000    0.06731    0.03912 =
         0.09535   -0.00739    0.00504   -0.00816
S2    4    0.640811    1.028583    0.251691    11.00000    0.06734    0.03971 =
         0.09899    0.00874   -0.00916   -0.00786
O2    3    0.422228    0.981754    0.179528    11.00000    0.06691    0.06386 =
         0.12808    0.01995   -0.01525   -0.00887
O1    3    0.576195    0.518648    0.178891    11.00000    0.06813    0.05635 =
         0.12598   -0.01478    0.00557   -0.00630
C4    1    0.375896    0.753958    0.266148    11.00000    0.04172    0.04135 =
         0.08049    0.00325   -0.00886   -0.00035
C15   1    0.635085    0.813436    0.337951    11.00000    0.04259    0.03781 =
         0.08073   -0.00003   -0.00228   -0.00215
C8    1    0.367019    0.686075    0.460810    11.00000    0.04105    0.03828 =
         0.08506   -0.00379    0.00046   -0.00074
C6    1    0.351919    0.816029    0.458574    11.00000    0.04504    0.03674 =
         0.09057   -0.00541    0.00436    0.00122
AFIX  43
H6    2    0.334561    0.860098    0.500102    11.00000   -1.20000
AFIX   0
C3    1    0.367689    0.686272    0.330887    11.00000    0.04230    0.04031 =
         0.08058    0.00068   -0.00227   -0.00159
C13   1    0.626395    0.747046    0.533412    11.00000    0.04666    0.04176 =
         0.08116    0.00290   -0.00763    0.00079
C17   1    0.649423    0.683231    0.342624    11.00000    0.04084    0.03649 =
         0.10027   -0.00645    0.00459    0.00133
AFIX  43
H17   2    0.665027    0.638588    0.302111    11.00000   -1.20000
AFIX   0
C14   1    0.634067    0.814267    0.466119    11.00000    0.04166    0.03915 =
         0.08207    0.00168   -0.00200   -0.00258
C16   1    0.628327    0.745099    0.273145    11.00000    0.04424    0.03942 =
         0.08202   -0.00283    0.00297   -0.00176
C5    1    0.353996    0.816164    0.332048    11.00000    0.04383    0.03898 =
         0.09564    0.00576   -0.00493    0.00231
AFIX  43
H5    2    0.339883    0.860507    0.289634    11.00000   -1.20000
AFIX   0
C7    1    0.374384    0.753582    0.526551    11.00000    0.04474    0.04481 =
         0.08316   -0.00420    0.00381   -0.00074
C2    1    0.366916    0.619241    0.267491    11.00000    0.04821    0.04436 =
         0.07224    0.00083   -0.00255   -0.00426
AFIX  43
H2    2    0.366627    0.618742    0.180774    11.00000   -1.20000
AFIX   0
C10   1    0.366388    0.553558    0.458514    11.00000    0.05740    0.03905 =
         0.08805    0.00357   -0.00215   -0.00192
AFIX  43
H10   2    0.365521    0.508561    0.501070    11.00000   -1.20000
AFIX   0
C21   1    0.635936    0.880367    0.272027    11.00000    0.04812    0.04435 =
         0.07442    0.00132   -0.00221   -0.00141
AFIX  43
H21   2    0.637157    0.880034    0.185339    11.00000   -1.20000
AFIX   0
C23   1    0.633901    0.946452    0.461283    11.00000    0.05666    0.03871 =
         0.08851   -0.00449   -0.00316   -0.00161
AFIX  43
H23   2    0.633750    0.991696    0.503115    11.00000   -1.20000
AFIX   0
C22   1    0.634981    0.945558    0.334351    11.00000    0.05018    0.03790 =
         0.09211    0.00336   -0.00380   -0.00386
C1    1    0.366580    0.554066    0.331935    11.00000    0.05342    0.03562 =
         0.09065   -0.00400   -0.00003   -0.00297
C18   1    0.648549    0.684211    0.469808    11.00000    0.04625    0.04147 =
         0.08840    0.00420   -0.00273    0.00329
AFIX  43
H18   2    0.663624    0.640409    0.513481    11.00000   -1.20000
AFIX   0
C9    1    0.367452    0.618156    0.523219    11.00000    0.05201    0.04370 =
         0.07639    0.00481    0.00261   -0.00057
AFIX  43
H9    2    0.368479    0.617197    0.609931    11.00000   -1.20000
AFIX   0
C11   1    0.428335    0.758523    0.653814    11.00000    0.06146    0.04884 =
         0.07984   -0.00553    0.00804   -0.00512
AFIX  23
H11A  2    0.386564    0.723039    0.706905    11.00000   -1.20000
H11B  2    0.412991    0.807743    0.686811    11.00000   -1.20000
AFIX   0
C19   1    0.572299    0.739955    0.145944    11.00000    0.06094    0.04443 =
         0.07918   -0.00612    0.00502   -0.00467
AFIX  23
H19A  2    0.584058    0.689998    0.114581    11.00000   -1.20000
H19B  2    0.616206    0.773652    0.091353    11.00000   -1.20000
AFIX   0
C24   1    0.633046    0.882587    0.527321    11.00000    0.05165    0.04470 =
         0.07498   -0.00439   -0.00339   -0.00234
AFIX  43
H24   2    0.631771    0.884184    0.613967    11.00000   -1.20000
AFIX   0
C20   1    0.433260    0.758508    0.141470    11.00000    0.06036    0.04632 =
         0.07635    0.00430   -0.00386   -0.00261
AFIX  23
H20A  2    0.422102    0.808261    0.108648    11.00000   -1.20000
H20B  2    0.390630    0.724344    0.085341    11.00000   -1.20000
AFIX   0
C12   1    0.569680    0.743156    0.657611    11.00000    0.05997    0.04944 =
         0.07386    0.00609   -0.00515   -0.00266
AFIX  23
H12A  2    0.610315    0.779065    0.712060    11.00000   -1.20000
H12B  2    0.584290    0.694213    0.692525    11.00000   -1.20000
AFIX   0
C25   1    0.503349    0.469344    0.173996    11.00000    0.06782    0.05067 =
         0.07605    0.00066   -0.00792   -0.00134
C27   1    0.495684    1.030105    0.174518    11.00000    0.06921    0.04944 =
         0.07800    0.00107    0.00099    0.00133
C28   1    0.477829    1.096714    0.098056    11.00000    0.09082    0.05232 =
         0.08430    0.00325   -0.00690    0.00092
AFIX 137
H28A  2    0.542200    1.132142    0.118007    11.00000   -1.50000
H28B  2    0.397402    1.118008    0.114535    11.00000   -1.50000
H28C  2    0.482184    1.083652    0.011507    11.00000   -1.50000
AFIX   0
C26   1    0.519808    0.402690    0.097823    11.00000    0.09623    0.05203 =
         0.08165   -0.00389   -0.00349    0.00127
AFIX 137
H26A  2    0.460036    0.365746    0.121690    11.00000   -1.50000
H26B  2    0.602992    0.383671    0.110369    11.00000   -1.50000
H26C  2    0.507183    0.414970    0.011491    11.00000   -1.50000
AFIX   0
HKLF 4


REM  ag252_3_150k_a.res in P2(1)/n
REM wR2 = 0.2574, GooF = S = 1.030, Restrained GooF = 1.030 for all data
REM R1 = 0.0813 for 2869 Fo > 4sig(Fo) and 0.1056 for all 4619 data
REM 291 parameters refined using 0 restraints

END

WGHT      0.1791      0.0000

REM Highest difference peak  0.830,  deepest hole -0.281,  1-sigma level  0.096
Q1    1   0.6493  1.0272  0.1593  11.00000  0.05    0.83
Q2    1   0.3567  0.4697  0.3426  11.00000  0.05    0.78
Q3    1   0.3627  0.4780  0.1586  11.00000  0.05    0.78
Q4    1   0.6301  1.0285  0.3429  11.00000  0.05    0.62
Q5    1   0.3871  0.7606  0.1845  11.00000  0.05    0.46
;
_shelx_res_checksum              48153
_shelx_hkl_file                  
;
   0   6  -4   42.76    0.79
   1   1  -1  344.42    0.76
   1   5  -4    0.52    0.58
  -1   7  -5   34.23    0.90
   0   4  -2 1275.12    2.23
  -5   6  -3   -0.26    0.53
   0   5  -3    0.11    0.49
  -6   6  -4    0.31    0.66
  -5   7  -5   15.33    0.84
  -1   7  -6    0.74    0.71
   2   4  -8    3.39    0.74
   4  -2  -4   44.50    0.44
  -2   6  -3   64.46    0.90
  -4   6  -3    7.75    0.67
  -2   7  -5   19.20    0.86
   1   5  -8    5.77    0.91
   2   4  -7    2.40    0.68
   2   4  -6   95.75    1.12
   3   2  -8    0.30    0.62
   3   2  -5    2.61    0.49
  -4   7  -5   -0.31    0.66
  -2   7  -6    3.03    0.88
   0   6  -7    0.38    0.81
   4  -1  -5    1.94    0.39
  -1   6  -4  187.61    1.49
   3   2  -7   -0.43    0.55
  -6   6  -5    0.70    0.80
  -3   5  -2  111.43    0.97
   1   5  -6    0.21    0.72
   3   2  -6    1.16    0.49
  -6   4  -2    1.75    0.51
  -5   6  -4  183.33    1.65
   2   3  -8    2.76    0.75
  -2   6  -4   17.54    0.84
  -1   6  -7    1.41    0.83
  -1   6  -5   73.37    1.19
   1   4  -4   62.57    0.91
   3   1  -8   -0.27    0.67
   1   4  -8    8.80    0.91
   2   3  -5  173.23    1.31
  -2   6  -7    4.33    0.85
   0   5  -7   -0.75    0.94
   2   3  -6   15.00    0.72
  -5   5  -3    2.30    0.60
   3   1  -7   17.02    0.67
   3   1  -5    3.01    0.53
  -4   6  -5    1.25    0.70
  -1   1   0    0.27    0.19
   0   4  -3   -0.27    0.56
   1   3  -3    6.98    0.57
   1   4  -5   46.42    0.95
  -4   6  -6    5.88    0.82
  -2   5  -3    0.20    0.63
   3   1  -6   10.47    0.58
  -6   5  -5    7.60    0.93
  -5   4  -2   94.63    0.96
   0   3  -2 1129.49    2.20
   2   2  -8   14.68    0.87
  -4   5  -3   29.91    0.79
  -1   5  -4    0.81    0.73
   0   4  -8    3.75    0.92
   1   3  -8    3.28    0.80
  -6   4  -3   -0.26    0.60
  -5   5  -4   39.96    0.95
  -1   5  -6    0.24    0.77
  -1   5  -5   44.93    1.08
   2   2  -7    0.17    0.62
  -5   5  -6   -0.52    0.87
  -5   5  -5   17.25    0.89
  -2   5  -7    8.40    0.87
  -2   5  -4    2.54    0.75
   0   4  -7    0.04    0.80
   0   4  -4   40.47    0.81
  -4   5  -4    6.19    0.70
  -3   5  -7   25.45    1.05
   1   3  -4    1.64    0.59
   2   2  -6    4.13    0.62
   3   0  -7    1.94    0.53
  -3   3  -1    4.42    0.45
   0   4  -6   14.12    0.92
   2   1  -8   10.71    0.79
  -6   4  -4   48.49    1.00
  -3   5  -6    2.53    0.75
  -3   5  -5   73.24    1.22
   1   3  -5   17.12    0.76
   3   0  -5  154.45    1.01
   1   2  -8    1.20    0.78
  -6   4  -5    0.25    0.74
  -5   4  -3    0.69    0.57
  -1   4  -7    0.96    0.74
  -2   4  -3    6.00    0.62
  -1   3  -2   82.84    0.81
  -1   4  -6   62.34    1.13
  -1   4  -4   61.14    0.98
   1   2  -3  230.19    1.14
  -2   4  -7    1.08    0.70
  -1   3  -8    4.51    0.79
  -1   4  -5   39.68    0.98
   0   3  -7   -0.09    0.73
   3  -1  -7   14.15    0.61
  -5   4  -6   56.67    1.15
  -5   4  -4   13.67    0.71
  -4   4  -3    3.39    0.59
  -3   4  -7   -0.20    0.75
   1   2  -7    0.41    0.67
   2   0  -8    3.22    0.71
  -5   4  -5    4.11    0.72
   2   1  -6    2.20    0.56
   2   1  -4   29.33    0.61
  -2   4  -6   91.45    1.27
   0   3  -6   17.92    0.88
  -6   3  -3   22.32    0.70
  -2   4  -4   22.26    0.84
   0   3  -4    0.61    0.62
   1   1  -8   -0.10    0.65
   2   1  -5  240.19    1.33
  -4   4  -4   31.70    0.84
  -3   4  -6    4.18    0.73
  -2   4  -5   30.61    0.91
   0   3  -5   -0.72    0.71
  -4   4  -5    0.36    0.63
  -3   4  -5   17.62    0.83
  -3   4  -4   26.45    0.87
  -1   3  -7   47.80    1.06
   1   2  -4    1.18    0.53
   1   2  -5  241.26    1.47
   3  -1  -5    2.66    0.44
  -6   3  -5   19.58    0.86
  -6   3  -4    2.48    0.58
  -2   3  -7   36.41    0.98
  -1   2  -8    1.74    0.71
   0   2  -7   -0.46    0.70
   2  -1  -8   11.09    0.74
   3  -2  -7   -0.07    0.49
  -3   3  -7   15.95    0.88
  -1   3  -6    9.20    0.72
  -1   3  -3    4.32    0.57
  -5   3  -6   -0.57    0.64
  -5   3  -3   23.63    0.69
  -1   3  -5   15.80    0.78
  -1   3  -4    0.27    0.62
   1   0  -1  835.74    1.01
   2   0  -6   60.34    0.85
  -5   3  -5    4.55    0.70
  -6   2  -6    8.27    0.86
  -3   3  -6    6.10    0.71
  -1   2  -7   -0.60    0.65
   0   1  -1    0.25    0.24
   0   2  -6  125.53    1.29
   3  -2  -6    1.40    0.43
  -4   3  -3   10.87    0.64
  -2   3  -5  142.14    1.33
  -2   3  -3   34.73    0.73
  -1   1  -8    0.31    0.70
   0   2  -3   -0.37    0.54
   2  -2  -8   13.25    0.74
  -2   2  -1  355.98    1.03
   0   2  -5   -0.29    0.68
   2   0  -4  209.70    1.07
   3  -3  -7    6.22    0.55
  -6   2  -5    5.79    0.74
  -4   2  -7    0.85    0.80
  -4   3  -4    0.63    0.62
  -3   3  -5   29.04    0.83
  -2   2  -7    0.09    0.65
  -2   3  -4    2.98    0.65
   0   1  -7   -0.79    0.64
  -4   2  -1    0.31    0.37
  -3   2  -7    0.14    0.75
  -3   3  -4   17.09    0.78
  -2   1  -8   15.37    0.91
   0   2  -4  183.26    1.25
   1   0  -7    0.49    0.59
   1   1  -3   24.59    0.56
  -7   1  -5    0.90    0.82
  -6   2  -4    0.05    0.58
  -5   2  -6   25.11    0.97
   1   1  -4   43.86    0.72
  -6   1  -1  514.36    1.51
   2  -3  -8    2.34    0.71
   2  -1  -6    2.70    0.60
   3  -2  -4    3.69    0.40
  -6   1  -6   -0.87    0.84
  -5   2  -2   11.66    0.56
  -1   1  -7    2.56    0.66
   1  -1   0    0.16    0.04
  -5   2  -5    3.70    0.66
  -3   2  -6    1.15    0.69
  -1   2  -5  125.94    1.26
   0   1  -6   77.50    1.07
   2  -2  -7    0.43    0.61
   3  -3  -6   12.49    0.56
  -5   2  -4    1.06    0.61
  -4   1  -7    2.14    0.86
  -2   0  -8    5.25    0.85
  -2   1  -7   41.98    1.04
  -5   2  -3    0.03    0.56
  -3   1  -7   16.47    0.96
  -1   2  -4    1.92    0.57
  -1   2  -3  257.38    1.35
  -6   1  -5   32.39    0.98
  -2   2  -5   47.70    0.95
  -5   1  -6    4.84    0.88
   0   1  -5   -0.49    0.76
   2  -4  -8    2.52    0.80
   2  -1  -5  269.90    1.41
  -7   0  -5  121.16    1.59
  -2   2  -2    3.43    0.56
  -1   1  -6   11.93    0.77
   0  -1   1    0.16    0.13
  -2   2  -4    0.87    0.67
  -1  -1  -8    0.12    0.78
  -6   1  -2  272.66    1.52
  -4   2  -3    2.39    0.64
  -1   0  -7   -0.44    0.69
  -4   1  -6   21.86    1.02
  -2   2  -3    0.95    0.64
   0   1  -2   93.40    0.81
   1  -3  -8    2.42    0.81
  -6   1  -3   64.32    1.06
  -2  -1  -8   17.86    1.07
  -2   1  -6    1.71    0.68
   0  -2  -8    2.31    0.78
   2  -2  -6    4.08    0.65
  -5   1  -5    0.44    0.79
  -3   2  -3   43.49    0.85
   0   0  -6  143.44    1.41
   2  -1  -4   28.83    0.62
   1  -7  -7  248.97    2.65
   2  -6  -7    1.89    1.19
   0  -2  -4  224.80    1.65
  -1  -1  -1  380.82    1.24
   1  -4  -6   56.44    1.35
  -4  -9  -3    1.16    0.85
  -3  -7  -4   11.47    1.04
  -1  -2  -3  264.22    1.58
  -2  -9  -6    4.24    1.05
   1  -6  -7    4.13    1.09
  -4  -6  -1   13.39    0.86
  -4  -6   1   11.81    0.59
  -1  -6  -6   52.15    1.37
  -1  -4  -5   39.25    1.21
   0  -7  -7    1.09    1.23
   1  -2  -5  295.06    1.95
   2  -5  -7   12.07    1.18
   2  -3  -6   15.32    0.95
  -3  -4  -2   91.78    1.17
  -2  -4  -4   21.54    1.02
  -2  -3  -3   38.46    0.95
  -3  -6  -4   23.04    1.05
  -2  -8  -6   18.26    1.11
  -5 -10  -1    2.09    0.74
  -3  -8  -5    1.99    0.94
  -2  -5  -5   59.94    1.27
   0  -6  -7   -0.20    1.08
   1  -5  -7    1.35    1.04
  -5  -9   0    0.01    0.62
  -1  -5  -6   -0.31    0.90
   3  -4  -7    0.88    0.93
  -5  -9  -1    2.30    0.63
  -2  -2  -2    3.86    0.75
  -3  -5  -4   33.79    1.05
  -3  -4  -3   16.91    0.89
   2  -4  -7    1.69    0.93
  -3  -6  -5    3.19    0.86
  -2  -3  -4    2.44    0.80
   0  -5  -7   -0.17    0.88
   0  -1  -4    7.69    0.75
   2  -6  -8    8.33    1.23
  -5  -8   0  102.50    0.99
  -2  -4  -5   33.36    1.03
   1  -4  -7    1.79    0.90
   2  -2  -6    3.16    0.80
  -4  -5  -2   47.53    0.97
  -3  -8  -6   18.07    1.04
   0  -3  -6   16.50    0.92
   0   0  -2 1364.61    2.04
  -5  -8  -2  117.03    1.28
  -3  -3  -2   34.40    0.78
  -2  -2  -3    1.71    0.66
  -1  -1  -3   30.18    0.79
   1  -6  -8   30.30    1.27
   2   0  -4  207.84    1.09
  -4  -8  -5    0.70    0.80
  -3  -7  -6    2.11    0.81
  -3  -4  -4   25.71    0.90
  -2  -5  -6    7.82    0.85
   1  -1  -5    1.35    0.70
   1  -2  -6   10.23    0.81
   0  -4  -7   -0.02    0.76
   2  -5  -8    4.58    1.01
   2  -3  -7   24.54    0.92
  -4  -5   1   38.89    0.52
  -3  -3  -3  116.19    1.13
  -5  -7   0   -0.39    0.47
  -4  -7  -5    0.13    0.76
  -1  -2  -5   95.78    1.21
  -1  -3  -6    6.00    0.81
   1  -3  -7   58.20    1.13
  -4  -4  -1   44.02    0.75
  -2  -2  -4    0.32    0.67
  -4  -5  -4    6.80    0.73
  -1  -1  -4   47.16    0.83
   0  -2  -6  121.81    1.36
  -4  -6  -5    1.76    0.72
  -3  -4  -5   18.22    0.84
  -3  -3  -4   15.43    0.79
  -5  -6  -1   24.09    0.65
  -3  -5  -6    2.32    0.72
   0  -3  -7    0.25    0.75
  -5  -7  -4   -0.37    0.73
  -4  -4   0  411.84    1.34
  -2  -5  -7    8.17    0.86
  -5  -6  -3    0.22    0.62
  -3  -2  -2   83.50    0.89
  -2  -1  -1 1087.45    1.90
   1  -4  -8    7.90    0.91
   2  -1  -6    2.87    0.57
  -5  -6   0   51.97    0.68
  -3  -2  -1   43.62    0.65
  -2  -3  -6    6.40    0.77
  -2  -2  -5   49.29    0.96
  -2  -1  -3  481.59    1.69
   1  -1  -6   10.13    0.73
   2  -2  -7   -0.10    0.59
  -4  -4  -4   32.14    0.85
  -3  -2  -3   43.07    0.79
  -4  -6  -6    4.64    0.76
  -1   0  -3  385.15    1.40
   1   0  -5  393.79    1.58
  -6  -8  -2    1.23    0.58
  -5  -5  -3    2.07    0.62
  -5  -5  -1   15.30    0.62
   0  -2  -7   -0.73    0.73
   3   0  -5  152.37    0.80
  -6  -8  -3   -0.18    0.62
  -4  -3  -3   15.91    0.70
   1  -3  -8    1.91    0.78
  -4  -5  -6   -0.26    0.75
  -4  -4  -5    0.13    0.66
  -4  -3  -1  279.73    1.25
  -1   0  -1  850.80    1.35
  -4  -3  -4    0.65    0.64
  -2  -2  -6   21.46    0.84
  -2  -3  -7   36.26    1.02
  -2  -1  -5  224.69    1.53
  -1  -2  -7    0.12    0.67
  -3  -4  -7    0.56    0.76
  -6  -7  -1    1.04    0.51
  -5  -5  -5   13.51    0.86
  -5  -5   0   -0.57    0.45
  -5  -4  -3    0.31    0.62
  -2  -1   0    0.09    0.36
   1  -1  -7    7.60    0.70
   2  -1  -7   46.88    0.82
  -4  -3  -5    0.81    0.67
  -3  -1  -3    3.45    0.59
  -1  -3  -8    5.83    0.81
   2   1  -3  573.90    1.09
   1  -2  -8    1.00    0.77
   2   0  -6   58.32    0.76
  -4  -4   1   43.36    0.49
   0  -1  -7    0.09    0.69
  -6  -6  -3    0.53    0.62
  -4  -3   0    1.40    0.43
  -4  -2  -3    2.46    0.65
   1   1  -2  212.93    0.72
  -3  -3  -7   12.33    0.87
  -3  -2  -6    1.14    0.69
  -2   0  -2   44.48    0.72
   0  -2  -8    2.66    0.81
   0   1  -3    0.66    0.48
  -6  -6  -4   -0.20    0.65
   2   1  -4   31.90    0.52
  -1  -1  -7    2.19    0.78
  -6  -6  -1    0.45    0.49
  -3  -1  -5    3.00    0.69
  -4  -2  -5    1.29    0.69
  -1  -2  -8    1.63    0.81
  -6  -5  -3    2.01    0.66
  -5  -3  -2    7.28    0.65
   0   1  -2   93.55    0.66
   1   1  -5    2.07    0.58
  -5  -4  -6   41.75    1.13
  -3  -2  -7    0.00    0.79
  -5  -3  -5    5.65    0.86
  -3  -1  -6    9.10    0.87
  -1   1  -4   48.25    0.79
  -1   1  -3   30.00    0.67
   1  -1  -8   -0.40    0.81
  -4  -3  -7    3.05    0.89
  -4  -2  -6   85.81    1.39
  -2  -2  -8   16.62    1.14
   0  -1  -8    8.03    0.99
   1   0  -7    0.25    0.64
   2   1  -5  265.18    1.20
  -4  -1  -4   56.13    1.11
  -3   0  -3   53.00    0.87
  -6  -5  -1   19.89    0.73
  -6  -4  -4   40.76    1.09
  -6  -4  -3    0.64    0.69
  -5  -3  -6    0.62    0.82
  -4  -1  -5    1.87    0.79
  -3   0  -5  379.23    2.21
  -1  -1  -8   -0.02    0.85
  -1   1  -2  254.61    1.13
  -5  -2  -4    0.88    0.77
  -6  -4  -2    2.26    0.66
  -3  -1  -7   15.49    1.03
   0   1  -6   71.69    1.07
   1   1  -6   10.01    0.66
  -5  -2  -5    4.88    0.84
  -4  -2  -7    1.22    0.90
  -2   1  -3  573.56    2.00
  -7  -6  -3    4.94    0.84
  -4  -1  -6   17.70    1.06
  -2  -1  -8   16.62    1.20
  -1   1  -6   11.85    0.87
  -2   1  -5  283.29    1.88
  -6  -3  -3   24.71    0.97
   0   0  -8   16.59    1.07
   1   4  -7    1.65    0.32
  -6   6  -1    0.69    0.39
  -3   2   1   41.63    0.36
  -2   6  -2   11.35    0.42
  -3   8  -6   24.29    0.76
  -3   8  -5    1.25    0.53
  -1   2   0  317.62    0.68
   1   4  -6   41.41    0.52
  -2   7  -7   67.88    1.07
  -2   7  -4   50.06    0.76
  -4   8  -5    1.89    0.56
  -1   6  -4  174.00    1.13
   0   5  -7    0.69    0.44
   2   1  -4   27.60    0.30
  -7   5  -1  145.79    1.13
  -2   3   0    6.07    0.41
  -2   7  -5   19.53    0.68
  -1   6  -7    1.65    0.51
  -6   4   0   82.29    0.75
  -3   5  -1  113.59    0.78
  -1   6  -6   64.39    0.91
   0   2  -1   -0.19    0.22
   0   5  -6    5.57    0.47
   0   5  -5   -0.10    0.43
  -6   2   1  109.79    0.73
  -5   4   0   -0.15    0.44
  -2   6  -3   65.95    0.79
   0   4  -8    3.19    0.51
  -4   2   1    0.65    0.34
  -3   7  -5  111.30    1.24
   0   4  -3   -0.39    0.39
   1   3  -4    1.88    0.34
  -7   6  -3    4.26    0.73
  -5   7  -4   -0.04    0.57
  -7   3   0   -0.48    0.44
  -4   7  -6    1.78    0.67
  -4   7  -5    0.80    0.58
  -2   6  -7    5.98    0.63
  -1   5  -3   89.35    0.78
   0   3  -2 1112.19    1.70
   1   3  -6    6.21    0.42
   2   1  -6    1.92    0.27
  -2   4  -1  276.10    1.03
   1   3  -5   17.27    0.45
  -7   5  -2   17.49    0.70
  -3   6  -3   15.70    0.64
   0   4  -7    0.41    0.46
  -7   4  -1    2.06    0.49
  -2   6  -5    0.03    0.61
  -5   6  -3   -0.72    0.55
  -4   6  -3    8.48    0.61
  -1   5  -6    0.17    0.55
  -1   5  -4    0.61    0.52
   0   3  -8    9.13    0.63
   0   4  -6   14.13    0.60
  -6   6  -4    0.36    0.62
  -3   6  -6    6.48    0.67
  -3   6  -4   21.88    0.75
  -6   3   0    0.01    0.41
  -3   5  -2  113.83    0.92
  -3   6  -5    3.53    0.63
  -5   6  -4  187.54    1.61
  -4   6  -4    0.11    0.58
   1   2  -7   -0.26    0.43
  -5   6  -5    0.67    0.61
  -2   5  -7   10.63    0.67
  -2   5  -3    0.21    0.52
  -3   4  -1    8.37    0.45
  -5   3   0    0.44    0.44
  -2  -2   2    0.66    0.13
  -1   4  -7    2.19    0.58
   1   1  -2  183.14    0.56
  -7   2   0   29.19    0.59
  -7   4  -2    0.13    0.51
  -6   1   1  489.25    1.37
  -5   4  -1    1.04    0.44
  -2   4  -8    5.55    0.67
   0   3  -7    0.15    0.50
  -2   5  -5   80.73    1.03
  -1   4  -3   92.82    0.78
  -8   3  -2   -0.07    0.57
  -3   1   1  999.35    1.30
  -3   5  -3   69.76    0.90
   0   3  -3    0.43    0.41
   1   2  -6   12.62    0.47
  -8   2  -1    0.48    0.52
  -6   5  -4   29.88    0.86
  -5   5  -3    2.32    0.56
  -3   5  -6    3.62    0.68
  -2   4  -2   93.65    0.76
   0   2  -8    2.24    0.57
   1   2  -4    0.79    0.35
  -4   5  -3   32.83    0.77
  -7   4  -3    2.45    0.59
  -6   4  -2    1.44    0.52
  -5   5  -4   40.76    0.87
  -4   5  -6   -0.50    0.59
  -3   5  -4   34.51    0.80
   1   2  -5  250.03    1.03
  -5   1   1   88.84    0.62
  -5   5  -5   15.21    0.70
  -4   5  -4    7.60    0.63
   0   3  -6   18.26    0.59
   2   0  -6   65.66    0.51
  -7   4  -4   -0.17    0.68
  -4   5  -5   -0.40    0.55
  -2   3  -1  279.59    1.01
  -6   2   0   93.69    0.79
  -6   3  -1   96.14    0.90
   0   3  -5   -0.29    0.51
  -4   1   1  440.16    1.04
  -2   3  -8   -0.12    0.64
  -7   3  -2    1.32    0.52
  -8   2  -2   39.01    0.89
  -2   4  -3    6.04    0.52
  -1   3  -7   55.30    0.85
   2   0  -4  238.72    0.64
  -7   1   0   -0.51    0.43
  -6   4  -5   -0.22    0.60
  -6   4  -4   48.27    0.93
   0   2  -7   -0.03    0.48
   0   2  -2  955.44    1.50
  -8   1  -1   80.59    1.00
  -7   2  -1   29.24    0.65
  -5   4  -6   43.77    0.95
  -2   4  -5   33.27    0.81
  -1   2  -8    2.37    0.57
  -5   2   0   81.17    0.71
  -5   4  -3    0.78    0.53
  -4   4  -6   37.25    0.94
  -3   4  -6    4.50    0.60
  -2   4  -4   21.68    0.71
  -8   2  -3    0.98    0.70
  -5   4  -5    3.48    0.57
  -7   3  -4   -0.29    0.63
  -5   4  -4   13.75    0.66
  -4   4  -3    1.88    0.57
  -1   2  -1  699.50    1.24
  -1   3  -6    9.57    0.58
  -4   2   0  176.28    0.85
  -4   4  -5   -0.22    0.53
  -3   4  -4   31.95    0.77
  -4   4  -4   34.99    0.80
  -2   2  -8   15.75    0.71
  -1   3  -3    6.36    0.49
  -7   2  -2    2.38    0.59
  -2   3  -2  511.16    1.49
  -1   3  -4    1.11    0.57
  -6   3  -4    2.06    0.67
  -5   3  -6    0.20    0.60
  -1   2  -7   -0.08    0.52
  -6   1   0    0.38    0.45
  -1   1  -8   -0.97    0.59
  -8   1  -3   49.56    1.11
  -4   3  -6   -0.38    0.65
   0   2  -3   -0.73    0.42
   1   0  -7    0.35    0.44
  -7   2  -4    2.82    0.73
  -5   3  -5    4.59    0.65
  -4   3  -2    5.37    0.55
  -3   3  -6    6.71    0.63
   0   1  -7    0.05    0.49
  -5   3  -3   21.67    0.69
  -2   3  -5  147.97    1.20
  -5   3  -4    9.99    0.65
  -2   2  -7    0.63    0.59
  -2   3  -3   34.60    0.67
  -4   2  -7   -0.39    0.71
  -4   3  -5    1.43    0.56
  -2   1  -8   16.33    0.79
   1   1  -4   46.20    0.52
  -6   2  -2   63.59    0.91
  -5   2  -1    5.70    0.51
  -4   3  -3   13.81    0.67
  -3   3  -5   30.95    0.77
  -6   2  -5    5.59    0.78
  -3   3  -3  131.91    1.11
  -2   2  -1  363.21    1.13
  -8   0  -2    3.11    0.67
  -5   2  -6   23.82    0.91
  -3   3  -4   14.58    0.63
  -1   2  -2  117.59    0.83
  -4   2  -6   88.69    1.25
   0   5  -2  227.22    1.03
   1   2  -7   -0.10    0.40
  -2   8  -1   33.43    0.70
  -1   8  -3  123.35    1.10
   0   6  -3   -0.33    0.51
  -4   9   0    0.69    0.47
  -2   9  -2   14.68    0.69
  -2  10  -5    3.52    0.80
   0   5  -8   10.41    0.89
   1   1  -2  196.08    0.87
   1   3  -3    7.64    0.57
   1   4  -5   42.09    0.72
  -3  11  -4    0.20    0.76
   1   1  -8    0.23    0.63
   1   4  -4   60.38    0.81
  -2   7   0   -1.06    0.55
  -2  10  -3    3.26    0.72
   0  -2   0    4.96    0.15
   1   4  -7    2.56    0.67
   0   7  -7    1.44    0.82
   0   7  -3    1.18    0.72
  -4  12  -3    4.68    1.05
  -2   5   1    2.45    0.40
   1   2  -2  114.88    0.92
  -3   3   2   19.61    0.16
  -3  11  -2    2.88    0.76
  -2  10  -2    4.31    0.75
   0   8  -4   58.94    1.02
  -1  -1   1  353.83    0.77
  -3   9   0    0.49    0.58
   0   5  -1   -0.38    0.61
   2  -1  -5  302.66    1.26
   0   8  -3    0.05    0.76
   2  -1  -6    2.67    0.45
   0   9  -6    1.97    0.78
   0   9  -5   -0.28    0.69
   2  -2  -6    4.25    0.45
   2   2  -6    4.96    0.59
   2   2  -5   58.14    0.81
   1   7  -6    0.74    0.66
  -2  12  -4    1.21    0.86
   2  -1  -4   42.14    0.57
   2   1  -4   35.23    0.62
   2   2  -7   -0.04    0.52
   2   3  -5  176.76    1.23
  -3  11  -1   80.98    1.03
   0   6  -1    0.15    0.54
   2   3  -7   37.31    0.79
  -2  12  -3   -0.28    0.77
   0   8  -2  297.95    1.64
   0   9  -3    0.46    0.58
   0  10  -5   -0.99    0.66
   2  -3  -5  179.44    0.69
   2   4  -6   93.58    1.00
  -3  13  -3   40.93    1.17
   0  10  -4    9.87    0.72
   2   2  -8   13.86    0.66
   2   4  -7    1.66    0.54
   0   2   0    7.90    0.26
   1   7  -3 1107.64    2.94
   1   8  -4  108.02    1.16
   2   3  -8    2.16    0.59
   2   4  -4   25.21    0.68
   2   5  -6    3.06    0.51
  -1   7   0   -0.73    0.44
   2   5  -7   13.50    0.63
   0   7  -1    0.84    0.51
   0  11  -5   -0.30    0.68
   1   9  -6    5.67    0.62
  -2  12  -2    0.91    0.59
   0  10  -3    0.39    0.55
   1   6  -2  395.84    1.54
   1   9  -5   27.55    0.74
   2   4  -8    3.03    0.58
   0   9  -2  589.11    2.13
   2   5  -4    4.85    0.53
  -3  13  -2    0.75    0.59
  -2  11  -1  124.78    1.07
  -1  11  -2   16.13    0.65
   0  11  -4    0.03    0.59
   1   8  -3  124.29    1.09
   1   9  -4    8.25    0.62
   2   2  -3    3.66    0.44
   2   6  -7    2.95    0.54
  -3  12  -1    0.03    0.50
  -1  12  -3    1.04    0.62
   2   5  -8    5.04    0.61
   2   6  -4    8.61    0.55
   0   4   0 3489.53    2.83
   1  10  -5   -0.02    0.49
   2   7  -5   17.32    0.60
  -1   8   0  363.71    1.25
   1   3  -1  246.39    0.91
   1   1  -1  309.68    0.75
   1   9  -3    4.05    0.50
   0  12  -4   64.37    0.99
   1  10  -4   23.65    0.66
   2   5  -3    0.93    0.43
   2   8  -6    6.79    0.51
   2   8  -5    1.05    0.42
  -1  12  -2   67.06    0.88
  -1  13  -3   -0.10    0.55
  -2  12  -1    0.83    0.43
   1   8  -2  212.10    1.17
   1  11  -5   21.28    0.68
   2   6  -3   62.61    0.72
   1   5  -1  128.58    0.75
   1  10  -3    2.70    0.47
   2   9  -6    1.80    0.46
   1  11  -4   -0.26    0.46
   2   9  -5   -0.20    0.42
   3   2  -6    0.50    0.34
   3   3  -6    8.62    0.40
   0   6   0   -0.69    0.35
   3   2  -7    0.49    0.35
   3   4  -6   10.29    0.44
   1   0  -1  865.02    1.01
   1   6  -1   11.86    0.42
   3   2  -5    3.24    0.39
   3   3  -5   23.09    0.49
   3   4  -7    0.24    0.38
   3   5  -6    0.74    0.39
   2   9  -4   -0.12    0.43
   3   5  -7   25.17    0.59
  -2  14  -2   -0.35    0.53
  -1  13  -2    0.90    0.52
   2   3  -2  338.98    1.11
   3   1  -5    2.43    0.38
   3   5  -5   58.03    0.73
   3   6  -6    8.28    0.49
  -2   8   1   30.28    0.45
  -2  11   0    0.44    0.39
   1  11  -3   24.18    0.67
   2   2  -2    1.55    0.43
   2   8  -3   12.97    0.55
   2  10  -5    5.70    0.53
   3   4  -8    1.15    0.45
   3   6  -7    3.46    0.45
   1  12  -4   21.36    0.72
  -2  13  -1  176.20    1.27
   3   7  -6    0.18    0.45
  -1  12  -1    1.62    0.48
   1  10  -2  161.90    1.19
   2   6  -2   10.68    0.57
   2  10  -4    0.22    0.49
  -1  10   0  157.58    1.03
   2   9  -3   16.57    0.68
   3   0  -5  158.75    0.89
   3   2  -4    3.50    0.49
   3   5  -4   15.42    0.58
   0  -3  -1    0.09    0.20
   1   8  -1  127.73    0.99
  -1  14  -2   36.92    0.97
   0  11  -1    0.46    0.57
   2   7  -2    2.26    0.56
   3   1  -4   87.44    0.82
   2  11  -4    0.22    0.61
   3   7  -4    7.75    0.70
   0  13  -2    8.51    0.75
  -4  -5  -7    0.40    0.69
  -4  -4  -6   38.90    0.84
  -3 -13  -9    4.16    0.66
  -3  -9 -10   -0.68    0.65
  -3  -1  -7   14.59    0.62
  -2 -17  -8   -0.15    0.52
  -2 -14 -10    0.85    0.58
  -2 -11 -11    0.37    0.55
  -2  -6 -11    1.29    0.67
  -1 -19  -7    0.23    0.57
  -1 -10 -12    1.32    0.51
  -1  -9 -12    0.61    0.54
  -1  -8 -12    1.85    0.57
  -1  -7 -12   -0.14    0.60
  -4 -12  -6   16.94    0.86
  -4 -12  -5    1.66    0.66
  -4 -11  -7    0.15    0.65
  -4  -9  -3    0.57    0.45
  -4  -4  -5    0.59    0.45
  -3 -15  -7    0.94    0.68
  -3 -14  -8    0.66    0.71
  -3 -13  -2    0.20    0.58
  -3  -4  -9    3.48    0.74
  -3  -2  -8    0.24    0.56
  -2 -10 -11   -0.33    0.56
  -2  -8 -11    0.80    0.65
  -2  -7 -11    0.57    0.67
  -1 -14 -11    1.05    0.49
  -4 -10  -7   -0.09    0.72
  -4  -6  -7    0.59    0.73
  -4  -5  -6    0.24    0.60
  -3 -15  -4    0.14    0.64
  -3 -12  -9    0.80    0.70
  -2  -3 -10   -0.51    0.73
  -1  -3 -11   -0.01    0.70
  -4 -11  -6    0.77    0.71
  -4  -9  -7   -0.08    0.70
  -4  -8  -7    0.40    0.73
  -4  -7  -7    1.02    0.76
  -4  -5  -5   -0.03    0.49
  -3 -15  -6    1.90    0.76
  -3  -5  -9   18.70    0.97
  -3  -1  -6    8.77    0.54
  -2 -17  -7   18.25    0.80
  -2 -15  -9    2.98    0.66
  -2 -13 -10    0.30    0.60
  -2   0  -8    4.77    0.60
  -1 -18  -8    0.37    0.56
  -4 -10  -6    9.35    0.80
  -4  -6  -6    6.83    0.69
  -4  -6  -4    0.46    0.44
  -3 -11  -9    8.62    0.81
  -3  -3  -8   -0.26    0.73
  -1 -13 -11    0.66    0.56
  -4 -10  -5    0.70    0.65
  -4  -9  -4    1.18    0.55
  -4  -7  -6    2.47    0.67
  -4  -6  -5    1.75    0.53
  -3 -13  -8    0.82    0.80
  -3 -10  -9    0.27    0.76
  -3  -2  -7   -0.05    0.61
  -2 -17  -6    0.47    0.72
  -2  -4 -10    0.48    0.79
   0  -5 -12    1.50    0.68
  -4  -9  -5    0.76    0.64
  -4  -8  -5    0.95    0.60
  -4  -7  -5    0.69    0.58
  -3 -12  -2   28.27    0.72
  -3  -7  -9    0.74    0.81
  -2 -17  -5   31.07    0.95
  -2 -12 -10    0.20    0.71
  -1 -15 -10   -0.31    0.59
  -1 -12 -11    0.14    0.60
  -1  -4 -11    0.30    0.72
  -3 -14  -4    1.85    0.69
  -3 -12  -8    0.26    0.77
  -3  -4  -8    0.91    0.80
  -2 -14  -9   -0.15    0.71
  -2  -2  -9    0.86    0.78
  -1 -18  -7    0.54    0.72
   0 -10 -12   -0.15    0.61
   0  -6 -12    0.83    0.70
  -3 -14  -6    6.25    0.77
  -2 -16  -7    0.61    0.78
  -2 -11 -10   -0.46    0.74
  -2  -5 -10    0.02    0.77
  -1  -5 -11    2.24    0.77
   0  -9 -12    0.82    0.65
   0  -7 -12    2.16    0.72
  -3 -14  -5   16.89    0.83
  -3 -13  -7    5.60    0.84
  -3 -11  -8    2.21    0.81
  -3  -2  -6    1.98    0.54
  -2 -10 -10    1.76    0.79
  -2  -6 -10    2.23    0.85
  -1 -17  -8   -0.02    0.71
  -1 -11 -11    0.40    0.60
   0  -8 -12    0.18    0.63
  -3  -3  -7   18.26    0.75
  -2 -13  -9    4.14    0.78
  -2  -9 -10    0.41    0.80
  -1 -18  -6    2.62    0.75
  -1  -6 -11   -0.39    0.78
  -1  -2 -10    0.70    0.76
   0 -19  -7   -0.02    0.58
  -3 -10  -8   -0.12    0.79
  -3  -6  -8   10.11    0.98
  -2 -16  -6    4.08    0.84
  -2 -16  -4    0.75    0.69
  -2  -3  -9   31.68    1.05
  -1 -18  -5    0.39    0.76
  -1  -8 -11   -0.10    0.78
  -1  -7 -11    5.38    0.87
  -3 -13  -4    0.29    0.62
  -3 -12  -7    0.10    0.82
  -3 -12  -3    3.49    0.61
  -3  -9  -8    2.38    0.83
  -3  -8  -8    1.70    0.85
  -3  -7  -8    7.79    0.91
  -2 -16  -5   -0.86    0.75
   0 -18  -8    4.64    0.70
   0 -13 -11    0.34    0.60
  -2 -14  -8    0.53    0.80
  -2 -12  -9    0.51    0.77
  -1 -15  -9    1.52    0.72
  -1 -13 -10    0.11    0.69
   0  -3 -11   -0.19    0.83
  -3 -11  -7   21.59    1.00
  -2 -15  -3   59.68    1.11
  -2  -4  -9    3.72    0.91
  -1 -17  -7    0.85    0.77
  -1  -3 -10    0.52    0.79
   0 -15 -10    0.12    0.68
   1  -5 -12    0.07    0.73
  -3 -12  -6    3.13    0.84
  -3 -12  -4    9.12    0.78
  -3 -11  -3   72.30    0.99
  -2 -11  -9    2.27    0.83
   0 -12 -11    0.08    0.63
   1 -10 -12    1.02    0.67
  -3 -10  -7    1.43    0.81
  -2 -15  -6    0.25    0.85
  -2 -13  -8    1.57    0.96
  -1 -12 -10    1.99    0.78
  -1  -1  -9    0.70    0.74
   1  -9 -12    0.18    0.70
   1  -6 -12    1.17    0.76
  -3 -11  -6    1.55    0.80
  -3  -9  -7   -0.09    0.80
  -3  -8  -7    9.01    0.88
  -3  -4  -6    4.56    0.59
  -2 -15  -4   -0.05    0.73
  -2 -10  -9    0.61    0.83
  -2  -5  -9   15.16    0.95
  -2  -1  -7   51.35    0.89
  -1 -17  -6    0.01    0.79
  -1 -14  -9   -0.16    0.86
   0  -4 -11   -0.55    0.77
   1  -8 -12    1.53    0.74
   1  -7 -12    0.68    0.75
  -3 -10  -3    0.48    0.49
  -3  -4  -5   19.02    0.68
  -2 -15  -5   37.60    1.03
  -2  -9  -9    2.43    0.91
  -1 -17  -4    0.29    0.83
  -1 -11 -10    0.06    0.80
  -1  -4 -10    1.00    0.77
   0 -18  -7    0.05    0.68
   0 -16  -9    0.18    0.67
   0 -11 -11    0.39    0.71
  -3 -10  -6    1.15    0.81
  -3  -5  -6    3.51    0.65
  -2 -12  -8    1.40    0.87
  -2  -8  -9    2.31    0.91
  -2  -7  -9   -0.49    0.88
  -2  -3  -8    0.12    0.76
  -1 -17  -5   -0.26    0.78
   0 -17  -8    0.64    0.76
   0 -14 -10   16.83    0.87
   0  -5 -11   -0.35    0.80
   1 -19  -7    0.19    0.70
  -3  -9  -3    1.54    0.49
  -3  -6  -6    6.26    0.72
  -2 -13  -2    3.35    0.62
  -1 -16  -7    0.08    0.77
  -1 -15  -8   -0.15    0.79
  -1 -10 -10    5.85    0.91
  -1  -5 -10   -0.56    0.83
   1 -13 -11   -0.32    0.68
  -3  -8  -6   24.23    0.91
  -3  -7  -6    2.98    0.72
  -3  -5  -5   72.30    0.99
  -2 -14  -6    1.36    0.82
  -2 -13  -7   20.66    1.15
  -1 -13  -9    0.02    0.80
  -1  -9 -10    0.07    0.86
  -1  -6 -10    4.30    0.96
  -1  -2  -9    5.12    0.85
   0 -18  -6    3.45    0.84
   0  -8 -11    0.50    0.84
   0  -7 -11   -0.20    0.86
   0  -6 -11    0.77    0.83
   1 -18  -8    0.53    0.73
  -3  -9  -5   79.65    1.15
  -3  -9  -4   13.54    0.66
  -3  -6  -5    2.51    0.58
  -2 -11  -8    0.44    0.87
  -2  -4  -8    7.45    0.82
  -2  -2  -7    1.01    0.58
  -1  -7 -10    0.16    0.83
  -3  -8  -5    1.17    0.65
  -3  -7  -5   97.53    1.15
  -3  -7  -4   11.76    0.63
  -2 -14  -5    2.58    0.79
  -2 -14  -4   17.03    0.81
   0 -18  -5   -0.09    0.85
   0 -15  -9    0.04    0.75
   0 -13 -10   -0.27    0.73
   0  -2 -10    0.36    0.79
   1 -15 -10    0.85    0.66
   2 -10 -12    0.16    0.66
  -2 -10  -8   -0.69    0.88
  -1 -16  -6    0.31    0.82
  -1 -14  -8    1.72    0.91
  -1 -12  -9    1.39    0.85
   1 -12 -11    0.48    0.70
   2  -9 -12    0.04    0.69
   2  -6 -12    0.41    0.78
  -2 -13  -3   99.93    1.24
  -2 -12  -7    0.08    0.91
  -2 -12  -2    0.35    0.52
  -1  -3  -9    1.38    0.87
   0 -17  -7    0.45    0.78
   2  -8 -12    0.15    0.79
   2  -7 -12    0.01    0.75
  -2  -6  -8    3.00    0.92
  -1  -1  -8   -0.11    0.66
   0 -12 -10    0.41    0.83
  -2 -13  -5   30.43    1.01
  -2 -11  -7    1.06    0.91
   0  -3 -10    1.12    0.86
   1 -18  -7    0.39    0.78
   1 -16  -9    5.56    0.78
   1 -11 -11    1.06    0.76
   1  -4 -11    0.08    0.83
   2 -19  -7   14.70    0.85
  -2 -13  -4    8.97    0.76
  -1 -13  -8    6.86    0.99
  -1  -4  -9    1.60    0.84
   0 -14  -9    0.61    0.86
   0 -11 -10    0.36    0.86
   1 -17  -8   -0.54    0.78
   1 -14 -10    3.74    0.77
   2 -13 -11    4.01    0.70
  -2 -12  -6    1.53    0.89
  -2 -10  -7   -0.52    0.89
  -1 -15  -6    0.53    0.86
  -1 -10  -9   -0.32    0.89
   0 -17  -6    2.81    0.84
   1  -5 -11    2.46    0.89
   2 -18  -8    0.44    0.73
  -2 -12  -3   -0.21    0.59
  -1 -15  -3    2.71    0.81
  -1 -14  -7    0.07    0.93
  -1  -9  -9   12.87    1.07
  -1  -5  -9    1.81    0.87
   0 -15  -8    1.28    0.98
   0 -10 -10   13.28    1.04
   0  -4 -10   41.79    1.18
   0  -1  -9   -0.14    0.80
   1  -9 -11    2.34    0.82
   2 -15 -10    0.00    0.65
   3  -9 -12    0.13    0.71
  -2 -11  -6    1.99    0.99
  -2  -9  -7   20.87    1.06
  -2  -5  -7   10.49    0.82
  -1 -12  -8    1.04    0.92
  -1  -8  -9    5.77    1.01
  -1  -2  -8    1.70    0.66
   0 -17  -5    0.76    0.89
   0 -16  -7    0.42    0.84
   0 -13  -9   -0.28    0.85
   1 -18  -6    0.95    0.88
   1 -13 -10    0.09    0.83
   1  -8 -11    0.69    0.83
   1  -7 -11    7.80    0.99
   1  -6 -11   -0.44    0.80
   2 -12 -11    0.10    0.78
   3  -8 -12    1.23    0.78
   3  -6 -12    0.63    0.77
  -2 -12  -4    0.27    0.68
  -2  -8  -7   -0.27    0.88
  -2  -6  -7    6.32    0.84
  -1 -15  -4    0.28    0.84
   0 -17  -4    1.19    0.84
   0  -9 -10    0.04    0.92
   0  -5 -10    0.42    0.88
   1 -15  -9    2.95    0.84
   2 -19  -6   -0.62    0.80
   3  -7 -12   -0.29    0.76
   0  -7 -10    0.34    0.89
   0  -6 -10    1.32    0.91
  -2 -11  -3    6.16    0.62
  -1 -13  -7    1.76    0.98
  -1 -11  -8    3.50    0.96
  -1  -1  -7    2.64    0.63
   1 -18  -5   -0.15    0.96
   1 -17  -7    0.20    0.90
   2 -16  -9    1.09    0.81
   2 -11 -11    0.79    0.77
   3 -13 -11    0.37    0.67
  -2 -11  -4    0.45    0.63
   0 -16  -6   75.46    1.57
   0 -14  -8   11.59    1.05
   0 -12  -9    0.37    0.89
   0  -2  -9    0.59    0.85
   1 -12 -10    2.38    0.88
   1  -2 -10   -0.22    0.85
   2 -14 -10    0.69    0.72
  -2  -5  -6    7.37    0.71
   0   0  -8   16.50    0.78
   2 -18  -7    0.90    0.83
   2 -17  -8    0.12    0.79
  -2 -10  -3    2.66    0.59
  -2  -7  -6    2.13    0.74
  -2  -6  -6    0.89    0.70
  -1 -14  -3    7.01    0.79
  -1 -12  -7    0.78    0.97
   1 -14  -9    0.33    0.87
   2  -4 -11    0.03    0.90
   3 -15 -10    0.69    0.68
   4  -8 -12    0.19    0.73
   4  -7 -12    6.39    0.83
   4  -6 -12    0.02    0.77
  -1  -9  -8    4.33    0.99
   0 -16  -5    0.75    0.94
   0 -11  -9    0.23    0.96
   1 -11 -10   -0.04    0.91
   2  -9 -11    0.37    0.92
   3 -12 -11   -0.09    0.71
  -2  -9  -5   -0.17    0.69
  -1 -13  -2   -0.04    0.61
  -1  -2  -7    0.71    0.67
   0 -16  -4    3.93    0.90
   0 -13  -8   12.40    1.08
   0  -3  -9    0.96    0.82
   1 -17  -6   -0.38    0.98
   1  -3 -10    0.48    0.87
   2 -13 -10    0.52    0.81
   2  -8 -11    0.18    0.96
   2  -5 -11    0.80    0.90
  -2  -9  -4   -0.52    0.64
  -2  -8  -5    0.00    0.67
  -1 -11  -7   16.85    1.10
  -1  -7  -8   14.04    1.09
   0 -10  -9   -0.12    0.97
   1 -15  -8    0.14    0.91
   1 -10 -10    6.08    1.01
   2 -15  -9    4.36    0.87
   2  -7 -11    0.90    0.85
   2  -6 -11    1.69    0.85
   3 -19  -6    0.74    0.80
  -2  -7  -5   19.14    0.78
  -2  -6  -5    0.29    0.62
   0 -15  -6   14.07    1.12
   0 -14  -7    0.47    1.02
   0  -4  -9   -0.09    0.94
   1 -16  -7    0.44    0.90
   1 -13  -9    0.58    0.91
   1  -4 -10    1.61    1.00
   2 -18  -6    4.17    0.99
   3 -16  -9    0.79    0.79
  -2  -8  -4   38.20    0.83
  -1 -13  -5   16.83    0.99
  -1 -12  -6    9.66    1.11
   0  -9  -9   -0.03    1.02
   0  -1  -8    7.14    0.74
   1  -9 -10   -0.06    0.97
   3 -14 -10    3.37    0.77
  -1 -13  -4    3.45    0.85
  -1 -13  -3    0.39    0.69
   0 -12  -8    1.98    0.99
   0  -8  -9    0.44    1.02
   0  -6  -9    0.45    1.07
   0  -5  -9    0.11    0.92
   1 -17  -5    0.34    0.95
   1  -7 -10   -0.13    1.01
   1  -6 -10    2.93    1.05
   1  -5 -10    0.31    0.91
   2 -17  -7   14.52    1.10
   2 -12 -10    0.47    0.87
   3 -18  -7   -0.57    0.80
   4 -12 -11    0.02    0.67
   1 -17  -4    0.45    0.92
   1  -1  -9    1.77    0.87
   3 -17  -8    0.31    0.77
  -1 -12  -2   63.32    0.96
   0 -15  -5    0.23    0.91
   1 -14  -8    0.65    0.99
   1 -12  -9    3.01    0.90
   2 -18  -5    1.20    0.97
   2 -14  -9    0.22    0.88
   3  -9 -11    1.46    0.93
   3  -4 -11    0.21    0.93
  -1 -11  -6    1.51    0.94
  -1  -8  -7    2.97    0.94
   0 -15  -3    0.54    0.85
   0 -13  -7    1.18    1.02
   0 -11  -8    1.18    0.98
   1 -16  -6    0.02    1.03
   2 -11 -10    0.41    0.93
   2  -2 -10    6.29    1.01
   3 -13 -10   -0.14    0.79
   4 -19  -6   -0.17    0.77
  -1  -7  -7  106.32    1.50
   0  -2  -8    2.26    0.71
   3 -15  -9    2.71    0.84
   3  -8 -11    0.54    0.86
   3  -5 -11    0.56    0.95
   4 -16  -9    0.16    0.69
   4 -14 -10    8.84    0.81
  -1 -12  -4   16.37    0.90
  -1 -12  -3    0.84    0.64
   0 -10  -8    3.51    1.01
   1 -11  -9    5.03    1.01
   3  -7 -11    3.71    0.90
   3  -6 -11   -0.06    0.85
  -1 -10  -6   13.57    1.01
   1 -13  -8    1.90    1.00
   1  -2  -9    8.96    0.94
   2 -17  -6    0.87    0.91
   2 -15  -8    0.26    0.93
   2 -13  -9    2.74    0.95
   2 -10 -10    3.81    1.03
   3 -18  -6    3.14    0.98
   4 -18  -7    0.50    0.79
   4 -10 -11    0.21    0.79
  -1 -11  -5   25.33    1.00
   0 -14  -5   -0.32    1.01
   0 -12  -7    0.44    1.03
   0  -9  -8   75.97    1.56
   0  -3  -8    8.99    0.84
   1 -16  -5   18.87    1.18
   1 -10  -9    2.25    1.03
   2 -16  -7    1.22    0.93
   2  -3 -10    0.80    0.93
   3 -12 -10   -0.43    0.87
   4  -9 -11   -0.02    0.91
  -1 -11  -4    0.84    0.75
   0  -8  -8   36.74    1.30
   0  -4  -8    3.43    0.86
   1 -16  -4    5.36    1.00
   1 -15  -6    0.89    1.09
   1 -14  -7   -0.02    1.03
   1  -3  -9    2.82    0.97
   2  -4 -10    4.07    1.02
   3 -14  -9    0.24    0.90
   4 -13 -10    0.55    0.79
   4  -4 -11   -0.24    0.99
  -1 -11  -3   23.60    0.78
  -1 -10  -5   -0.08    0.76
   0 -14  -4   51.00    1.26
   0 -14  -3    0.35    0.79
   0 -11  -7    0.52    1.00
   1 -12  -8    1.51    1.02
   2 -17  -5   26.41    1.27
   2 -12  -9    1.11    0.96
   2  -7 -10    0.92    0.96
   2  -6 -10    0.15    1.08
   2  -5 -10    1.24    1.02
   3 -18  -5   -0.01    0.99
   3 -11 -10    0.17    0.93
   4 -15  -9    0.31    0.80
   4  -8 -11    0.48    0.83
   5 -10 -11    0.72    0.84
  -1  -7  -6    0.91    0.76
  -1  -6  -6   66.63    1.15
  -1  -5  -6   -0.11    0.68
   1  -8  -9   26.93    1.27
   1  -4  -9    1.92    0.90
   2 -14  -8    0.50    1.01
   4  -7 -11    0.56    0.86
   4  -6 -11   -0.77    0.93
   4  -5 -11   -0.08    0.96
   1  -6  -9    0.39    0.99
   4 -18  -6   16.22    1.11
  -1  -9  -5   28.72    0.93
   0 -13  -5    0.00    0.95
   0 -12  -6   19.08    1.16
   0 -10  -7    0.57    0.99
   2 -17  -4    0.46    0.99
   2 -16  -6    0.02    0.98
   3 -15  -8    0.27    0.93
   3 -10 -10    2.67    1.00
   4 -12 -10    0.96    0.90
   5 -13 -10    0.18    0.75
   5  -9 -11   -0.10    0.80
  -1 -10  -3    0.82    0.62
   0  -2  -7    0.10    0.69
   1 -15  -5    4.63    1.02
   1 -13  -7    3.57    1.10
   1 -11  -8    0.87    1.01
   2 -11  -9    2.82    1.02
   3 -17  -6    0.08    0.98
   4 -17  -7    0.15    0.87
   5 -15  -9    1.30    0.75
  -1  -8  -5   -0.39    0.71
   1  -1  -8    0.34    0.71
   2 -13  -8    2.85    1.03
   4 -14  -9   -0.20    0.85
   5  -8 -11    0.85    0.83
  -1  -7  -5   31.73    0.87
   0 -13  -4    5.98    0.87
   0  -9  -7    0.21    0.84
   2 -10  -9    0.18    1.18
   3  -3 -10    0.23    1.02
   4 -11 -10    0.20    1.02
   5  -7 -11    0.65    0.95
   5  -6 -11    0.38    0.95
   5  -5 -11    0.28    1.01
   6  -9 -11   -0.19    0.83
   0 -13  -3    0.26    0.75
   0 -11  -6    5.74    1.06
   0  -8  -7    0.35    0.95
   0  -3  -7    0.63    0.74
   1 -15  -4    0.47    0.98
   1 -10  -8    4.86    1.07
   4 -18  -5   -0.10    0.99
   5 -18  -6    0.14    0.86
   5 -12 -10    3.31    0.94
   1 -12  -7    1.19    1.06
   2 -16  -5   -0.10    0.97
   2 -14  -7   -0.37    1.14
   3 -14  -8   -0.72    1.09
   3 -12  -9    1.02    0.97
   3  -7 -10    0.01    1.08
   3  -4 -10    0.25    1.02
   5 -16  -8    0.23    0.78
   6  -8 -11   -0.55    0.85
  -1  -8  -4   99.20    1.16
   0  -7  -7    0.67    0.92
   0  -4  -7    0.88    0.72
   1  -9  -8    3.77    1.08
   1  -2  -8    1.74    0.80
   2 -15  -6    0.25    1.11
   2  -9  -9    1.74    1.08
   2  -2  -9   -0.06    0.89
   3 -17  -5    0.11    1.04
   3  -6 -10    1.55    1.11
   3  -5 -10    0.82    1.04
   4 -15  -8    3.36    0.96
   4 -10 -10    0.07    1.05
   5 -17  -7    0.02    0.78
   6  -7 -11    0.21    0.91
   0 -10  -6    0.17    0.94
   0  -6  -7    0.39    0.82
   1 -14  -5   22.37    1.14
   1 -13  -6    0.26    1.05
   2 -12  -8    0.42    1.02
   4 -13  -9   -0.54    0.90
   5 -14  -9    0.66    0.81
   6  -6 -11    1.29    0.89
   6  -5 -11   -0.70    0.87
   0 -12  -4   54.87    1.21
   1  -8  -8   15.53    1.18
   1  -3  -8    1.82    0.85
   2 -16  -4    1.81    1.06
   2  -8  -9    1.41    1.07
   2  -3  -9   31.05    1.24
   3 -16  -6    0.22    1.08
   4 -17  -6    0.79    0.88
   5 -11 -10    0.55    0.85
   6 -16  -8    0.44    0.73
   6 -12 -10    0.67    0.76
   0 -11  -5    0.01    0.84
   1 -11  -7   23.95    1.21
   3 -17  -4    0.50    1.02
   3 -11  -9    8.76    1.09
   6 -17  -7    2.60    0.76
   7  -6 -11    0.43    0.80
   0 -12  -3    0.20    0.69
   0  -9  -6    2.08    0.89
   1  -7  -8    6.88    1.12
   2 -11  -8    2.00    1.04
   2  -6  -9   16.00    1.14
   2  -5  -9   13.49    1.17
   2  -4  -9    3.88    0.96
   3 -13  -8    4.59    1.04
   5 -18  -5    0.68    0.92
   6 -14  -9    0.14    0.74
   1  -5  -8    6.39    0.95
   2 -13  -7   18.89    1.29
   4 -12  -9    1.18    0.96
   4  -8 -10    1.97    1.00
   5 -15  -8    0.26    0.84
   6 -11 -10    0.27    0.89
   1 -12  -6    7.63    1.10
   1 -10  -7    8.38    1.08
   2 -15  -5   34.12    1.32
   3 -10  -9    0.22    1.06
   4 -14  -8    6.82    1.05
   4  -7 -10   -0.37    1.07
   4  -3 -10   -0.59    0.97
   5 -13  -9    1.31    0.87
   0 -11  -4    0.39    0.72
   0 -10  -5    0.53    0.79
   1 -13  -5   13.80    1.12
   4 -17  -5    0.80    1.04
   4  -6 -10    0.11    1.06
   4  -4 -10    2.16    1.02
   5 -17  -6    0.52    0.90
   7 -11 -10   -0.18    0.76
   0  -7  -6   22.80    0.94
   2 -10  -8    0.64    1.03
   3 -14  -7   -0.35    1.03
   3  -9  -9   18.60    1.37
   4  -5 -10    0.32    0.92
   5 -18  -4   -0.85    0.94
   6 -18  -5    0.81    0.85
   0  -6  -6    2.22    0.75
   1  -9  -7   19.87    1.14
   2 -12  -7    0.92    1.06
   3 -15  -6    0.08    1.01
   3 -12  -8    0.25    1.02
   4 -16  -6   33.44    1.40
   4 -11  -9    0.62    1.02
   6 -13  -9    0.46    0.80
   0 -11  -3   -0.14    0.60
   0  -9  -5   -0.12    0.76
   0  -5  -6    4.69    0.74
   1 -11  -6    0.06    1.01
   2 -15  -4   -0.10    0.95
   5 -12  -9    0.24    0.93
   5  -8 -10    8.91    1.12
   7 -15  -8   -0.21    0.72
   2  -9  -8    1.51    1.12
   3  -2  -9    2.19    0.95
   4 -13  -8   -0.42    0.97
   5 -14  -8    1.33    0.94
   6 -17  -6   -0.17    0.81
   7 -13  -9    0.31    0.76
   1  -8  -7    5.06    1.00
   2 -13  -6    0.67    1.07
   3 -16  -4    1.37    1.10
   5  -7 -10   -0.24    1.10
   0  -8  -5    0.39    0.71
   1  -2  -7   -0.09    0.62
   2 -11  -7    0.85    1.03
   2  -8  -8   -0.14    1.06
   3 -11  -8    3.31    1.06
   3  -3  -9    5.30    1.07
   4 -10  -9   -0.02    1.06
   5 -17  -5   -0.51    0.98
   5  -6 -10    1.36    1.07
   5  -3 -10   -0.22    1.01
   7 -17  -6    0.13    0.76
   1 -13  -3    0.14    0.77
   1 -10  -6   10.25    1.02
   3  -5  -9   12.34    1.19
   3  -4  -9    2.92    1.04
   5 -15  -7   -0.54    0.92
   5 -11  -9    1.76    1.11
   5  -5 -10    0.31    1.05
   5  -4 -10    0.61    1.01
   6 -12  -9    1.73    0.91
   7  -9 -10   -0.44    0.92
   0 -10  -3   -0.34    0.60
   1 -13  -2    0.21    0.66
   1  -6  -7    4.05    0.86
   1  -3  -7   63.97    1.10
   2  -7  -8   36.88    1.29
   4 -16  -5    1.98    1.08
   4 -14  -7    0.83    1.02
   5 -16  -6   -0.41    0.90
   6 -14  -8   -0.51    0.84
   0  -9  -4    6.67    0.70
   0  -7  -5   -0.29    0.61
   1  -4  -7    1.33    0.71
   2  -3  -8    2.39    0.89
   3 -10  -8    0.82    1.15
   4 -12  -8    5.53    1.05
   4  -9  -9   -0.11    1.07
   5 -13  -8   -0.11    0.96
   6  -7 -10   -0.15    1.00
   7 -12  -9    0.00    0.81
   1 -12  -4   16.85    0.92
   1 -11  -5   21.75    1.03
   2 -12  -6    0.32    1.04
   2 -10  -7    0.83    1.00
   2  -5  -8    4.86    0.95
   2  -4  -8    3.49    0.88
   7 -14  -8    0.23    0.78
   7  -8 -10    0.09    0.86
   8  -8 -10    1.48    0.84
   3 -12  -7   -0.02    1.02
   5 -17  -4    0.47    1.03
   5 -10  -9    0.16    1.02
   6 -15  -7    5.51    0.92
   6 -11  -9    2.33    0.96
   6  -5 -10    0.79    0.99
   6  -4 -10    0.38    1.07
   7  -7 -10   -0.14    0.83
   8  -7 -10    0.49    0.89
   2 -14  -3    5.80    0.99
   3 -15  -4    0.19    1.08
   3  -9  -8    1.69    1.10
   4 -13  -7   -0.58    1.17
   4 -11  -8    0.70    1.02
   5 -14  -7    0.50    1.10
   6 -13  -8    0.87    0.88
   7 -17  -5    0.31    0.86
   7 -15  -7    2.06    0.85
   7  -6 -10    0.36    0.97
   1 -12  -3    0.00    0.67
   1 -10  -5    0.05    0.91
   1  -8  -6   51.55    1.16
   3 -13  -6    1.96    1.08
   4  -2  -9    0.52    0.96
   5 -12  -8    5.02    1.01
   5  -9  -9    5.33    1.22
   7 -16  -6    1.21    0.85
   7 -11  -9    0.81    0.87
   7  -5 -10    0.43    0.98
   7  -4 -10   -0.47    1.05
   8 -15  -7    0.42    0.74
   8 -11  -9    0.36    0.84
   8  -6 -10    1.66    0.91
   2 -14  -2    0.03    0.88
   2 -11  -6    2.04    1.06
   4  -6  -9   -0.43    1.00
   4  -3  -9    0.64    1.00
   5 -16  -5    4.24    1.00
   6 -10  -9   -0.17    0.98
   8  -5 -10   -0.12    0.90
   1 -12  -2   60.97    1.01
   1  -7  -6   -0.09    0.78
   3  -8  -8    2.70    1.09
   4 -15  -5    0.33    1.12
   4  -5  -9   -0.28    1.00
   4  -4  -9    0.16    1.03
   7 -13  -8    0.68    0.84
   8 -13  -8    0.25    0.78
   2  -8  -7    0.18    0.98
   3 -15  -3   10.20    1.11
   4 -16  -3    0.93    1.03
   4 -10  -8    2.93    1.07
   6 -14  -7    0.51    1.05
   1  -6  -6   46.68    1.04
   3  -7  -8    5.92    1.09
   3  -1  -8    0.23    0.78
   6 -12  -8   -0.37    1.04
   7 -17  -4   -0.07    0.89
   7 -10  -9    1.30    0.92
   8 -10  -9    0.64    0.93
   1  -9  -5   27.25    0.96
   2 -10  -6    8.48    1.03
   2  -7  -7   56.05    1.30
   3 -15  -2    6.92    0.98
   4 -12  -7    0.35    1.01
   5 -13  -7    0.31    1.02
   5 -11  -8   -0.09    0.99
   5  -7  -9    1.18    1.15
   6 -16  -5    0.29    0.95
   6  -9  -9    0.78    1.00
   8 -17  -4    1.00    0.78
   1 -11  -3   21.41    0.86
   1  -5  -6    0.68    0.68
   2  -1  -7   45.58    0.95
   3 -12  -6    1.99    1.06
   3 -10  -7   -0.53    0.99
   3  -2  -8    0.60    0.84
   5 -16  -4    0.82    1.05
   7 -14  -7    0.11    0.85
   2  -6  -7    2.54    0.84
   3 -14  -4    2.84    1.00
   3  -4  -8    0.48    0.96
   3  -3  -8    1.73    0.92
   5  -6  -9    3.38    1.17
   7 -12  -8    0.22    0.86
   8 -14  -7   -0.05    0.77
   1  -8  -5    1.60    0.73
   2  -2  -7   -0.15    0.67
   4 -13  -6    0.19    1.03
   5 -15  -5   -0.12    1.05
   5  -5  -9    1.81    1.10
   5  -2  -9   -0.21    0.97
   7 -16  -5    2.28    0.83
   8 -12  -8    0.41    0.80
   2 -12  -4   -0.39    0.91
   2 -11  -5   11.24    0.99
   2  -9  -6    1.49    0.88
   2  -4  -7    0.76    0.70
   2  -3  -7   27.82    0.93
   4 -14  -5    2.17    1.14
   4 -11  -7   -0.17    1.12
   5  -4  -9    0.64    1.06
   5  -3  -9    1.69    1.05
   6 -13  -7    4.14    1.12
   6 -11  -8    0.58    0.96
   8 -16  -5    0.21    0.77
   4  -8  -8   16.66    1.21
   6  -7  -9   -0.18    1.10
   3 -11  -6    0.43    1.02
   5 -12  -7   -0.88    0.98
   6 -16  -4    0.43    1.00
   8  -8  -9    0.71    0.97
   9  -8  -9    1.40    0.84
   1 -10  -3    2.26    0.69
   1  -9  -4    6.74    0.71
   4 -15  -3    1.99    1.04
   6 -14  -6    0.51    1.08
   6  -6  -9    7.82    1.21
   7 -13  -7    1.86    0.93
   7 -11  -8   -0.49    0.92
   9 -13  -7    0.91    0.82
   9 -11  -8   -0.40    0.84
   5  -9  -8    3.92    1.10
   6 -15  -5    3.89    1.04
   7  -7  -9   -1.20    1.03
   8 -13  -7    1.99    0.85
   8 -11  -8   -0.63    0.84
   2 -10  -5    5.54    0.87
   3 -13  -4    0.99    0.92
   4 -10  -7    0.36    1.00
   5 -13  -6    0.88    1.14
   6 -10  -8    0.76    1.01
   6  -5  -9    3.89    1.04
   6  -2  -9   -0.54    0.95
   7 -16  -4   -0.01    0.91
   8  -7  -9    0.21    1.01
   9  -7  -9    0.75    0.85
   2 -12  -3   -0.41    0.71
   3 -14  -2   18.96    1.03
   5 -15  -4    1.30    0.98
   6 -12  -7    0.33    0.95
   6  -4  -9   -0.09    0.91
   6  -3  -9    5.21    1.07
   7 -14  -6   -0.15    0.98
   7  -6  -9    2.23    1.10
   8 -16  -4    0.70    0.88
   2  -7  -6    0.05    0.77
   3 -10  -6    0.67    0.96
   4 -14  -4   83.61    1.60
   4  -5  -8    0.86    0.94
   4  -1  -8    1.72    0.85
   5 -14  -5    8.03    1.07
   5 -11  -7    7.01    1.06
   5  -8  -8   15.22    1.19
   6 -16  -3   -0.42    0.97
   7 -15  -5    0.90    0.94
   7 -10  -8   -0.13    1.07
   8 -14  -6    0.81    0.91
   9 -15  -5    0.36    0.78
   9 -14  -6    0.65    0.74
   9  -6  -9    0.91    0.91
   4  -3  -8    1.49    0.93
   4  -2  -8   15.70    1.03
   8 -15  -5    0.98    0.89
   8  -6  -9   -0.33    0.90
   9 -10  -8    1.09    0.81
   2  -9  -5    0.40    0.78
   4  -9  -7    0.68    0.99
   6  -9  -8    2.06    1.09
   7 -12  -7    0.60    0.91
   7  -4  -9    0.17    1.02
   7  -3  -9   -0.15    0.97
   7  -2  -9   -0.53    1.01
   8 -10  -8    0.20    0.91
   8  -5  -9    0.04    1.02
   9  -5  -9   -0.06    0.94
   2 -12  -2    0.46    0.67
   2  -6  -6    3.72    0.75
   4 -11  -6   -0.23    0.99
   6 -13  -6    0.70    0.98
   7 -16  -3   -0.50    0.95
   8 -12  -7    0.01    0.83
   8  -4  -9    0.15    0.96
   9 -12  -7    0.25    0.77
   9  -3  -9   -0.14    0.92
  10  -9  -8    0.69    0.75
   3 -13  -3   30.75    1.08
   3 -11  -5   38.95    1.23
   5 -12  -6    4.73    1.07
   5 -10  -7   -0.41    1.09
   6 -15  -4    0.45    0.93
   6 -11  -7    0.58    0.96
   7  -9  -8    0.46    1.11
   8  -3  -9    1.48    1.05
   9 -16  -3    0.01    0.73
   3  -1  -7   13.41    0.75
   4 -14  -3    2.76    1.02
   8 -16  -3   -0.02    0.89
   3  -4  -7    0.21    0.72
   3  -3  -7    6.03    0.80
   3  -2  -7   -0.20    0.69
   4  -8  -7   -0.18    0.99
   7 -13  -6    0.73    0.93
   8  -9  -8    1.87    0.97
  10 -11  -7    0.57    0.72
   2  -8  -5    0.01    0.67
   4 -13  -4    0.06    1.03
   4 -12  -5    4.20    1.02
   5  -5  -8    0.26    1.03
   7 -15  -4    0.15    0.94
   7 -11  -7   -0.56    0.93
   8 -13  -6    0.07    0.89
   9 -13  -6   -0.08    0.76
   3 -13  -2    1.13    0.82
   7  -8  -8   -0.13    1.00
   9 -15  -4    0.83    0.77
   9 -11  -7   -0.10    0.80
   3 -10  -5    4.35    0.90
   4  -7  -7    0.75    0.99
   5  -9  -7    0.00    0.97
   5  -4  -8   12.24    1.05
   5  -1  -8   -0.50    0.87
   6 -12  -6    0.09    1.00
   6 -10  -7   -0.05    0.97
   8 -11  -7    0.32    0.90
   4 -14  -2   19.57    1.06
   5 -11  -6    2.15    0.99
   5  -3  -8    2.33    0.89
   5  -2  -8    1.44    0.94
   8  -8  -8    3.13    1.01
  10  -7  -8    0.83    0.85
   2 -11  -2   23.74    0.78
   2  -9  -4   -0.04    0.66
   3 -13  -1   12.94    0.80
  10 -10  -7    0.32    0.75
   3  -7  -6   -0.12    0.78
   4  -6  -7    0.25    0.89
   7 -12  -6    0.55    0.95
   7 -10  -7    0.48    0.94
   2 -10  -3    2.54    0.64
   4 -11  -5    0.09    0.95
   5 -14  -3    1.75    0.91
   5 -12  -5    0.51    1.02
   5  -8  -7    0.96    1.01
   6  -5  -8    4.01    0.99
   9 -12  -6    0.87    0.85
   9 -10  -7   -0.07    0.85
  10  -6  -8    0.32    0.84
   3  -9  -5   65.80    1.22
   4 -13  -3    2.12    0.88
   6  -9  -7    6.78    1.04
   7  -6  -8    1.33    0.98
   8 -12  -6   -0.50    0.84
   8 -10  -7   -0.13    0.90
   9 -15  -3    0.60    0.80
  10 -14  -4    1.54    0.73
   2  -6  -5   -0.26    0.64
   3  -6  -6    9.00    0.79
   6  -4  -8   -0.14    0.95
   7 -14  -4    0.35    0.89
   9  -6  -8    9.36    1.09
  10  -5  -8   -0.21    0.84
   4  -4  -7    0.42    0.82
   5  -7  -7  136.71    1.80
   7  -5  -8    0.92    1.09
   8 -14  -4   32.97    1.23
   8 -13  -5    0.58    0.90
   8  -6  -8   -0.62    0.94
   9 -14  -4   11.32    0.90
   9 -13  -5    0.20    0.80
  10  -9  -7    0.80    0.80
  11  -8  -7   -0.02    0.70
   3 -12  -2   31.79    0.94
   4  -3  -7    1.26    0.79
   4  -1  -7    0.52    0.65
   7 -15  -2   -0.12    0.94
   7  -9  -7    2.37    0.99
  10 -11  -6    0.04    0.76
   3 -10  -4    0.18    0.72
   3  -5  -6    1.17    0.67
   4 -10  -5    0.45    0.89
   4  -8  -6   52.88    1.24
   4  -2  -7   -0.14    0.70
   5 -14  -2    5.67    0.99
   6 -14  -3    0.56    1.01
   6 -12  -5    0.41    0.96
   6  -8  -7    0.66    1.01
   7 -11  -6    0.24    0.92
   7  -4  -8    0.30    1.06
   8  -9  -7   -0.29    0.96
   8  -5  -8    0.83    0.97
   9 -15  -2    1.32    0.82
   9  -9  -7    2.79    0.94
  10  -3  -8    0.14    0.84
  11 -10  -6    0.60    0.68
   3  -8  -5    1.84    0.73
   5  -6  -7    2.49    0.99
   7  -3  -8    0.48    0.97
   8 -11  -6    0.46    0.90
   9 -11  -6    0.95    0.86
   5 -11  -5    8.62    1.02
   5  -9  -6    0.46    0.91
   6 -10  -6    0.29    0.93
   7  -2  -8    0.39    0.97
   7  -1  -8   -0.02    0.92
   8  -4  -8   -0.27    0.93
  10 -14  -3   -0.08    0.70
  10 -12  -5   -0.02    0.74
  10  -8  -7    0.49    0.78
   3 -12  -1    0.00    0.62
   5 -13  -3   -0.03    0.98
   7 -14  -3    2.09    0.96
   7 -12  -5    0.46    1.04
   7  -8  -7    1.22    1.02
   8  -3  -8   -0.06    0.99
   9  -2  -8    0.35    0.90
   9  -1  -8   -0.83    0.94
  10 -13  -4    0.29    0.76
   3  -3  -6    9.82    0.66
   4 -12  -3    2.43    0.82
   8  -8  -7    0.16    1.00
   9 -14  -3    0.06    0.81
   9 -12  -5    0.81    0.86
   9  -8  -7   -0.19    0.90
  10 -10  -6    0.50    0.75
   4 -13  -1    3.53    0.79
   6 -14  -2    4.12    0.98
   7 -13  -4    1.14    0.89
   7 -10  -6    0.20    0.91
   8 -14  -3    0.52    0.81
   8 -12  -5    0.22    0.90
  11 -11  -5    1.52    0.71
  11  -9  -6    0.75    0.77
  11  -6  -7    0.09    0.78
   3  -9  -4    6.93    0.71
   4  -9  -5    0.36    0.79
   5  -4  -7   -0.58    0.88
   9 -10  -6    8.16    0.96
  10  -7  -7    1.28    0.83
   4  -6  -6   -0.54    0.73
   5  -8  -6   21.41    1.06
   6  -9  -6    0.13    0.90
   6  -6  -7    0.22    0.95
   7  -7  -7   57.77    1.43
   8 -10  -6    2.47    0.92
   3 -11  -2    3.96    0.60
   5 -10  -5   11.07    0.99
   5  -3  -7    9.81    0.86
   5   0  -7   -0.38    0.73
   8  -7  -7    1.05    0.99
   9  -7  -7    0.80    0.92
  11  -5  -7    1.04    0.81
   5 -13  -2    4.49    0.97
   5  -2  -7    0.38    0.78
   5  -1  -7   -0.25    0.76
   7 -14  -2   -0.21    0.92
  10 -11  -5    0.05    0.80
  10  -9  -6    0.35    0.82
   3  -6  -5    6.62    0.68
   4 -12  -2   13.56    0.86
   4 -10  -4    5.21    0.79
   7  -9  -6   -0.02    0.91
   9 -14  -2    1.65    0.79
  10 -13  -3    6.50    0.85
  11  -8  -6    0.00    0.73
  11  -4  -7   -0.48    0.79
   4  -8  -5    0.26    0.73
   4  -5  -6    1.82    0.71
   5 -12  -3    3.44    0.94
   5 -11  -4    0.52    0.88
   5  -7  -6    4.99    0.92
   8 -11  -5    0.13    0.92
   9 -11  -5    0.55    0.88
   9  -9  -6    2.05    0.91
  11 -10  -5    0.02    0.70
   3  -8  -4   35.72    0.85
   4 -11  -3    0.22    0.71
   6  -8  -6    9.69    1.00
   6  -4  -7    1.01    0.87
   8  -9  -6    4.12    0.96
  10  -5  -7    0.43    0.89
  11  -3  -7    0.74    0.81
   5  -9  -5   14.85    0.98
   6 -10  -5    1.48    0.91
   9 -13  -3    3.19    0.83
  11 -11  -4    0.06    0.70
  11  -2  -7   -0.38    0.76
   3  -5  -5   65.99    0.98
   6  -3  -7    0.33    0.85
   9 -14  -1    1.35    0.85
   9  -5  -7    1.11    0.93
  10 -10  -5    0.29    0.83
  10  -8  -6    1.79    0.86
  11 -12  -3    0.18    0.71
  11  -7  -6    0.98    0.76
  11  -1  -7    1.46    0.75
   4 -12  -1    3.89    0.70
   5  -6  -6   70.67    1.27
   6  -2  -7   -0.26    0.87
   7  -8  -6   -0.08    0.91
  10  -4  -7    0.74    0.80
  12  -8  -5    0.76    0.68
  12  -5  -6    0.20    0.73
   3 -10  -2   77.18    1.03
   4  -9  -4    0.36    0.68
   4  -7  -5    0.29    0.68
   4  -3  -6    0.54    0.60
   6 -11  -4    4.88    0.92
   6  -7  -6   17.40    1.04
   7 -10  -5    2.85    0.89
   7  -4  -7    0.34    0.88
  10 -13  -2    0.16    0.78
  11  -9  -5    4.65    0.76
   4  -2  -6   63.38    1.00
   5 -10  -4   35.57    1.09
   6 -12  -3    0.20    0.82
   8 -10  -5    0.02    0.87
   8  -8  -6   34.00    1.13
   8  -4  -7   -0.11    0.90
   9 -10  -5   -0.13    0.84
   9  -4  -7    0.58    0.88
  10 -11  -4    0.26    0.86
  10  -3  -7    0.29    0.78
   5 -12  -2   36.98    1.09
   5  -5  -6    0.83    0.82
   6  -9  -5    0.82    0.85
   7 -13  -2    1.93    0.91
   7  -3  -7    0.62    0.88
  10 -12  -3    1.46    0.74
  10  -7  -6    1.42    0.85
  10  -2  -7   -0.61    0.83
  10  -1  -7   -0.59    0.89
  11  -6  -6    1.09    0.75
  12  -4  -6    1.71    0.76
   4 -11  -2   10.67    0.76
   5  -8  -5    1.04    0.77
   7 -11  -4   -0.13    0.89
   7  -7  -6    0.68    0.96
   7  -2  -7    0.36    0.90
   8  -3  -7    0.29    1.00
   9 -13  -2    2.45    0.80
   9  -3  -7    0.45    0.85
   6  -6  -6    0.20    0.87
   7 -12  -3    0.07    0.82
   7  -1  -7   20.22    1.05
   7   0  -7    0.84    0.85
   8 -11  -4    0.40    0.88
   9 -12  -3    0.59    0.88
   9 -11  -4    0.48    0.86
   9  -7  -6    2.71    0.95
   9  -2  -7    0.38    0.90
  10  -9  -5    0.24    0.79
  11 -12  -2    0.78    0.73
  11 -10  -4    0.27    0.71
  12  -9  -4    0.66    0.68
  12  -7  -5    0.48    0.67
  12  -3  -6    0.31    0.70
   4  -6  -5    0.64    0.64
   7  -9  -5    9.35    0.94
   8 -12  -3    1.75    0.84
   8  -2  -7   -0.60    0.84
   8  -1  -7    2.04    0.94
   9  -1  -7    0.12    0.88
   9   0  -7    0.80    0.86
  11  -8  -5    0.81    0.75
   9  -9  -5    0.52    0.84
  10  -6  -6    0.86    0.84
  12 -10  -3   -0.07    0.66
  12  -2  -6    0.86    0.68
   6 -10  -4    4.11    0.87
   8  -9  -5   -0.35    0.86
  12  -1  -6    0.15    0.66
  12   0  -6    0.51    0.66
   5  -9  -4   -0.03    0.73
   5  -7  -5   18.31    0.87
   5  -3  -6    0.15    0.62
   6 -12  -2   18.30    0.92
   6  -8  -5   -0.58    0.81
   6  -5  -6    0.18    0.81
   7  -6  -6    1.85    0.93
   9 -13  -1    0.37    0.78
  10 -13   0   -0.21    0.74
  10 -12  -2    2.05    0.82
  10 -10  -4    0.69    0.79
  11  -4  -6    0.64    0.80
  12  -6  -5   -0.04    0.67
   4  -5  -5    0.23    0.58
  10  -8  -5    2.33    0.81
  11 -12  -1    0.37    0.75
  12  -8  -4    3.96    0.69
   5  -2  -6   15.90    0.77
   7 -10  -4    0.29    0.86
   9 -10  -4   11.41    0.97
  11  -9  -4    0.13    0.72
   4  -9  -3    0.02    0.58
   5 -11  -2    4.83    0.76
   5  -1  -6    0.88    0.59
   7 -13   0   -0.11    0.87
   7 -12  -2    0.55    0.86
   7  -8  -5    1.63    0.84
   7  -5  -6    0.32    0.85
   8 -10  -4   18.00    1.04
   9 -12  -2    7.32    0.93
   9  -8  -5    0.04    0.83
  11  -3  -6    0.12    0.74
   5   1  -6    0.63    0.54
   8 -12  -2   14.09    0.99
   8  -5  -6    1.43    1.03
  11 -11  -2    3.30    0.73
  11 -10  -3    0.32    0.72
  12  -9  -3    0.67    0.66
  12  -5  -5    0.92    0.69
   4  -4  -5    0.71    0.53
   6  -9  -4   23.55    1.00
   6  -7  -5    1.71    0.78
   8 -13   0    0.18    0.84
  11  -2  -6   -0.36    0.69
   5  -8  -4   51.11    1.06
   6  -3  -6    2.64    0.73
  10 -12  -1    0.44    0.76
  10  -9  -4    0.83    0.79
  10  -7  -5   -0.37    0.80
  11  -6  -5    0.58    0.78
  11  -1  -6    0.33    0.76
  12  -7  -4    2.49    0.72
   4 -11   0    0.68    0.57
  10  -3  -6    0.38    0.88
  11  -8  -4    1.80    0.75
  11   1  -6    0.31    0.72
   7  -9  -4    0.54    0.84
   7  -7  -5    9.67    0.90
   9  -9  -4    0.81    0.82
   9  -7  -5    1.25    0.84
  10 -11  -2   -0.24    0.77
  10 -10  -3    1.89    0.82
   5  -5  -5   14.64    0.73
   6 -11  -2    0.48    0.73
   7 -12  -1    0.63    0.81
   7  -3  -6    0.53    0.88
   8  -9  -4   20.67    1.04
   8  -7  -5    1.44    0.86
   9 -12  -1    0.60    0.81
   4  -8  -3    5.61    0.58
   4  -6  -4    1.72    0.53
   5  -9  -3    9.76    0.76
   6  -6  -5   -0.31    0.74
   6  -1  -6    0.27    0.63
   9  -3  -6    0.12    0.81
  10  -6  -5    0.15    0.83
  11  -9  -3    0.60    0.76
  13  -4  -4    0.38    0.63
   6   1  -6    0.19    0.62
   7 -10  -3    1.35    0.80
   9 -11  -2    0.54    0.83
   9 -10  -3   -0.12    0.81
  10  -8  -4    0.16    0.77
  10  -1  -6    5.38    0.78
  12 -10  -1    1.38    0.69
   4 -10  -1    0.52    0.53
   5 -10  -2   51.95    0.95
   5  -7  -4    0.20    0.61
   7 -11  -2    0.01    0.74
   7  -2  -6    3.09    0.78
   8 -11  -2    0.10    0.82
   8 -10  -3    0.92    0.83
  10   0  -6   -0.05    0.77
  10   1  -6    5.11    0.81
  11  -7  -4    0.07    0.72
  12  -9  -2    0.59    0.68
  12  -2  -5    0.42    0.66
   5  -4  -5    4.44    0.60
   7  -1  -6    5.19    0.81
   9  -6  -5    0.52    0.85
  10 -12   1   -0.34    0.76
   7  -8  -4    3.47    0.79
   8  -6  -5    1.16    0.80
   9  -8  -4    9.56    0.89
   9  -1  -6    0.23    0.76
  10  -5  -5    0.59    0.81
  11 -11   0   -0.23    0.74
  12  -1  -5    6.84    0.72
   7 -12   0    1.75    0.77
   7   2  -6    3.04    0.71
   8  -8  -4   32.55    1.09
   8  -1  -6    0.13    0.78
   9   1  -6    0.58    0.77
   9   2  -6    2.83    0.79
  10  -9  -3    1.97    0.80
  12 -10   0    6.36    0.71
  12  -7  -3    1.43    0.67
  12  -5  -4    0.46    0.72
   8   1  -6   -0.59    0.77
   5 -11   0    0.49    0.58
   6 -10  -2    2.79    0.68
   9 -12   1   -0.31    0.79
   9  -5  -5    1.06    0.84
  11  -6  -4    0.10    0.75
  13  -1  -4   -0.01    0.64
   5  -8  -3   17.90    0.70
   5  -6  -4  128.18    1.29
   6  -4  -5   -0.22    0.62
   7  -9  -3    4.36    0.80
  10  -4  -5   -0.50    0.79
  11  -9  -2    2.61    0.74
  12  -8  -2   -0.01    0.65
   8  -9  -3    3.59    0.83
   9  -7  -4    0.04    0.77
  11  -2  -5   -0.59    0.71
   5  -2  -5   26.38    0.68
   7  -7  -4    0.36    0.74
   8  -7  -4    1.27    0.79
   9  -4  -5    0.93    0.91
  10 -11   0    0.33    0.73
  11  -1  -5   -0.15    0.76
  12  -6  -3    1.14    0.68
  13  -4  -3    0.54    0.61
   5 -10  -1    1.84    0.53
  10  -8  -3    0.69    0.76
  11  -5  -4   -0.56    0.76
   5  -1  -5    0.35    0.51
   6 -11   0    0.32    0.72
   6  -8  -3    0.12    0.69
  11  -7  -3   45.66    1.17
  13  -7  -1    0.64    0.60
   6  -6  -4    0.71    0.63
   9 -11   0   -0.05    0.70
  10  -9  -2    7.33    0.83
  11   1  -5    0.16    0.71
  11   2  -5   -0.65    0.72
  12  -9   0   -0.18    0.69
   5   0  -5   62.44    0.84
   9  -8  -3    1.55    0.77
   9  -6  -4   38.08    1.10
  12  -7  -2    1.01    0.68
  13  -3  -3    1.23    0.62
   5  -7  -3   45.35    0.84
   6  -2  -5    5.38    0.59
   7 -11   0    0.64    0.73
   7  -8  -3    6.89    0.77
   7  -6  -4    5.79    0.74
   8 -11   0    0.36    0.73
  11  -4  -4    0.09    0.74
  12  -8  -1   -0.32    0.64
  13  -5  -2    0.95    0.58
   6 -10  -1    0.44    0.57
   9  -9  -2    8.46    0.82
  10  -7  -3    4.52    0.84
  10  -5  -4    1.17    0.76
   9  -2  -5    0.38    0.73
  11 -10   1    0.58    0.74
  11  -6  -3    2.42    0.74
  12  -9   1    0.21    0.65
  13  -6  -1    2.29    0.66
   5 -10   0    3.50    0.51
   7 -10  -1    0.78    0.65
   7  -2  -5    0.24    0.64
   8 -10  -1    2.18    0.74
   8  -9  -2    0.58    0.74
   8  -2  -5    0.55    0.73
  10 -10   0    0.24    0.72
  11  -3  -4    0.45    0.79
   9  -5  -4    4.55    0.79
   9  -1  -5   -0.54    0.70
  10   2  -5    5.38    0.73
  10   3  -5    1.62    0.70
  12  -9   2   -0.23    0.58
  12  -6  -2   -0.09    0.66
  12  -4  -3    0.88    0.69
  13  -4  -2    2.40    0.62
  13  -1  -3    4.60    0.63
   5  -9  -1    1.99    0.52
   7  -5  -4    0.82    0.67
   9  -7  -3    9.98    0.80
  10  -8  -2    1.03    0.75
  10  -4  -4    0.59    0.76
  11  -7  -2    0.30    0.80
  12   1  -4    3.53    0.67
  12   2  -4    1.49    0.66
  12   3  -4    0.80    0.62
   7  -7  -3  232.81    1.84
   7  -1  -5    0.27    0.63
   8  -5  -4   12.51    0.86
   9   0  -5    3.33    0.77
  11  -9   0    0.20    0.66
  12  -7  -1    0.15    0.65
  13   0  -3    0.56    0.59
   5  -6  -3    0.33    0.50
   6   2  -5    5.64    0.55
   8  -7  -3    2.49    0.68
   9   1  -5   -0.13    0.74
  10  -6  -3   -0.33    0.70
  11  -5  -3    5.33    0.78
  12  -3  -3    2.22    0.78
   6 -10   0   12.14    0.66
   6  -8  -2    0.35    0.59
   7   0  -5   69.24    1.04
   9  -8  -2   24.22    0.92
   9   2  -5    0.01    0.67
   9   3  -5    0.10    0.64
  10 -10   1    2.51    0.73
  13  -5  -1    5.84    0.65
  13  -3  -2    0.01    0.60
  13   3  -3    0.65    0.52
   7   1  -5   -0.01    0.62
  10  -3  -4    0.51    0.76
  11  -1  -4    0.03    0.67
  12  -5  -2   -0.08    0.65
   5 -10   1    2.63    0.48
   6  -9  -1    3.65    0.54
   7  -8  -2    2.93    0.65
   7  -4  -4   -0.15    0.64
   7   2  -5   -0.08    0.59
   7   3  -5    3.96    0.65
   8  -8  -2    0.29    0.69
   8   2  -5    0.62    0.67
   8   3  -5    9.18    0.76
   9  -6  -3    0.72    0.70
  12  -8   1    0.36    0.61
   6  -6  -3    2.77    0.53
   8  -9  -1    1.33    0.75
  10 -10   2    0.65    0.68
  10  -7  -2   11.24    0.81
  11  -6  -2    0.99    0.70
  11  -4  -3    0.07    0.72
  12  -2  -3    0.47    0.65
  13  -2  -2    1.05    0.66
   8  -6  -3   -0.30    0.68
   9  -3  -4    2.82    0.75
  10  -9   0    0.74    0.66
  10  -5  -3    1.64    0.71
  11   1  -4   -0.31    0.69
  12  -6  -1   -0.12    0.66
  13  -4  -1    2.08    0.59
   6  -3  -4   -0.15    0.50
   7  -6  -3    6.80    0.68
   9 -10   1    4.37    0.67
  11  -9   2    3.46    0.72
  11   2  -4   -0.55    0.65
  11   4  -4   -0.26    0.65
  12  -8   2   -0.07    0.64
  12  -4  -2    0.20    0.65
   5  -9   0   -0.21    0.43
   8  -3  -4    1.37    0.70
  11   3  -4    0.35    0.64
  12  -8   3   -0.17    0.57
  13  -5   0    0.41    0.56
  13  -1  -2   -0.10    0.66
   6 -10   1    0.54    0.54
   7  -3  -4   -0.24    0.58
   8 -10   1    2.02    0.67
   9  -7  -2    4.00    0.74
  10  -1  -4    0.38    0.68
  11  -3  -3    4.06    0.76
   7 -10   1    0.46    0.63
   9 -10   2   11.66    0.79
   9  -9   0   -0.06    0.69
   9  -5  -3    1.98    0.69
  10  -4  -3    1.87    0.70
  11  -5  -2   -0.08    0.67
  13  -3  -1    0.01    0.63
   6  -5  -3    0.41    0.48
   8  -7  -2   26.22    0.86
  10  -6  -2    0.30    0.67
  10   0  -4   21.65    0.86
  12  -7   1    0.33    0.63
  12  -5  -1    0.34    0.65
  12  -3  -2   -0.54    0.74
   7  -7  -2    0.84    0.59
   8  -5  -3    5.18    0.68
  11  -2  -3    2.80    0.72
  13   1  -2    0.05    0.60
   6  -9   0    0.21    0.46
   8  -9   0   -0.36    0.60
   9  -1  -4    1.35    0.67
  10  -7  -1    1.42    0.69
  10   1  -4   -0.07    0.64
  11  -6  -1    0.83    0.69
  12   2  -3    0.02    0.57
  12   3  -3    1.95    0.63
  12   4  -3    1.18    0.60
   7  -9   0    0.34    0.55
   8 -10   2    3.55    0.65
  10   2  -4   14.43    0.77
  13  -2  -1    0.62    0.59
  13   2  -2    0.82    0.56
  13   3  -2   -0.06    0.55
  13   4  -2    2.09    0.53
   7 -10   2    0.23    0.62
   9  -4  -3    0.37    0.66
  10  -9   2   13.79    0.79
  10  -3  -3    3.15    0.72
  10   3  -4    0.05    0.63
  10   4  -4    1.02    0.59
  11  -4  -2    0.99    0.66
  12  -7   2    0.27    0.57
  12  -2  -2   -0.04    0.65
   9  -9   1   -0.37    0.65
  11  -8   2    2.14    0.68
   6  -4  -3    0.01    0.46
   8  -4  -3   -0.21    0.61
  13  -3   0    0.52    0.56
  13  -1  -1    0.31    0.60
   8  -6  -2    2.54    0.63
   9  -8   0   49.61    0.96
   9  -7  -1    7.33    0.69
   9   1  -4    0.85    0.59
  10  -2  -3    1.47    0.74
  11  -8   3    0.40    0.63
  12  -5   0    0.03    0.61
  12  -1  -2    2.56    0.66
   8  -9   1    1.28    0.61
   8   0  -4  178.88    1.46
   9  -3  -3    2.54    0.67
   9   2  -4    0.17    0.61
  10  -8   1    0.42    0.68
  10  -6  -1    0.59    0.68
  11  -8   4    1.12    0.58
  11  -3  -2    1.62    0.66
  13  -4   1    2.14    0.55
   5  -8   0   95.79    0.85
   9  -9   2    8.93    0.70
   9   3  -4    2.22    0.61
   9   4  -4    6.55    0.66
  11   1  -3    0.88    0.62
  13   0  -1    0.55    0.54
   7  -9   1  212.26    1.47
   8  -8   0   18.56    0.74
   8  -7  -1   10.91    0.67
   7  -7  -1   79.96    0.96
  11   2  -3    2.24    0.61
  11   5  -3    4.95    0.65
  12  -6   2    0.07    0.55
   6  -8   0  136.48    1.07
   7  -8   0    0.35    0.52
   8   2  -4    3.21    0.57
   9  -2  -3    0.47    0.61
  11  -2  -2    0.00    0.66
  11   3  -3    4.38    0.58
  11   4  -3    0.69    0.58
  12  -4   0    1.22    0.61
  13  -4   2    1.68    0.50
  13  -3   1    0.05    0.51
   6   2  -4    0.20    0.40
   7  -3  -3   19.62    0.64
   8  -5  -2   25.63    0.75
   8   3  -4    1.23    0.55
   9  -6  -1    5.95    0.71
  10  -8   2    4.56    0.63
  11  -7   2   -0.07    0.59
  11  -4  -1    0.17    0.62
  12  -6   3    0.14    0.56
  12  -5   1    0.54    0.57
  13   2  -1    0.40    0.51
   6   3  -4    0.14    0.40
   7   2  -4    4.28    0.49
   9  -8   1    5.76    0.62
  10  -5  -1   13.38    0.71
  12  -6   4    2.25    0.55
  12   2  -2   -0.19    0.55
  12   6  -2   -0.08    0.49
  13  -4   3    0.73    0.47
  13  -1   0    0.42    0.51
  13   3  -1   -0.48    0.48
  13   4  -1    2.19    0.50
  13   5  -1    4.57    0.50
   7   3  -4   -0.05    0.44
   7   4  -4   -0.11    0.45
   9  -4  -2   18.17    0.72
  10  -3  -2    0.17    0.59
  11  -5   0    0.27    0.62
  12   3  -2    0.30    0.53
  12   4  -2    0.09    0.54
  12   5  -2    0.73    0.53
   6  -9   2    5.95    0.49
   8  -2  -3    0.42    0.53
  10  -8   3    0.95    0.55
  10  -7   1    1.33    0.59
  10  -6   0   17.48    0.75
  11  -7   3   46.40    0.96
  11  -1  -2    0.79    0.64
  12  -1  -1   28.07    0.89
  13  -2   1    1.57    0.53
   8  -9   3    1.71    0.55
   8  -6  -1    0.88    0.54
  11  -7   4   -0.11    0.56
  11  -3  -1    4.03    0.69
  12  -3   0   -0.19    0.55
  13  -3   2   -0.03    0.45
   7  -2  -3    1.58    0.46
   8  -8   1    0.73    0.51
  10   2  -3    1.16    0.62
   7  -6  -1   11.70    0.54
  10  -2  -2   12.26    0.71
   2 -17   0    1.20    2.61
   3 -12  -4    9.85    2.47
   6 -12  -5   -0.37    2.61
   7 -19  -1    1.76    2.00
   7 -18  -2   -0.18    2.05
   7 -12  -5    1.26    2.27
   2 -18   2   -1.22    2.63
   3 -19   2    2.68    2.89
   7 -15  -4    0.29    2.30
   8 -12  -5   -0.27    2.16
   1 -10  -3    2.91    1.62
   7 -17  -3    0.53    2.22
   2 -18   1    2.60    2.68
   2 -10  -4    1.36    1.85
   3 -19   1    0.72    2.85
   3 -15  -3    9.71    2.40
   4 -16  -3    1.48    2.29
   4 -14  -4   88.99    3.26
   5 -19  -1    1.06    2.45
   5 -12  -5    0.55    2.39
   6 -17  -3   10.74    2.32
   1 -17   2    2.34    2.33
   1 -16   0   21.72    2.60
   4 -20   2   10.71    2.98
   6 -20   0   12.59    2.25
   7 -13  -5    3.15    2.28
   0 -14   0 1102.15    6.84
   3 -13  -4    0.70    2.30
   4 -11  -5    0.98    2.10
   6 -13  -5    9.31    2.51
   0 -15   1    0.77    2.09
   2 -14  -3    4.95    2.21
   3 -17  -2    4.65    2.43
   3  -7  -5   90.68    2.22
   4 -20   1   -0.16    2.40
   9 -15  -4    0.09    1.76
   1 -17   1   22.16    2.53
   1 -14  -2   33.63    2.42
   2 -16  -2    1.08    2.63
   3  -9  -5   71.92    2.41
   4 -18  -2   25.42    2.53
   5 -13  -5    3.29    2.38
   6 -16  -4    1.41    2.34
   1 -12  -3   -0.29    1.78
   2 -18   0    3.77    2.35
   3 -19   0    0.50    2.23
   6 -19  -2   -0.11    1.95
   7 -19  -2    0.70    1.64
   3 -14  -4    3.70    2.31
   3 -10  -5    4.40    2.03
   4 -17  -3    0.57    2.18
   5 -16  -4    0.24    2.46
   6 -20  -1    1.20    1.95
   7 -18  -3    0.49    1.92
   7 -14  -5    1.05    2.18
   8 -16  -4    0.31    1.69
   2 -19   2    1.26    2.55
   4 -20   0    9.10    2.42
   5 -19  -2    8.74    2.09
   6 -18  -3   -0.72    1.87
   6  -9  -6   -1.13    1.93
   9 -13  -5   -0.30    1.62
   0 -12  -2   48.92    2.06
   1 -17   0    0.38    2.15
   3 -20   2    3.47    2.62
   5 -20  -1    1.96    2.10
   6 -10  -6   -0.91    2.17
   8 -14  -5   -0.30    1.84
   1 -15  -2    0.65    2.22
   1 -13  -3   -0.18    1.95
   2 -19   1   10.72    2.48
   3 -18  -2    0.06    2.52
   5 -21   1    3.07    2.06
   5 -18  -3    0.15    1.96
   5  -7  -6    5.42    1.81
   0 -16   1    2.26    1.93
   1 -18   2   -2.26    2.17
   2 -17  -2   14.51    2.67
   2 -13  -4    2.82    2.14
   4 -16  -4    2.65    2.22
   5  -9  -6    1.76    1.94
   7 -11  -6   -0.51    2.04
   1 -18   1    0.83    2.31
   1  -9  -4    8.33    1.55
   3 -17  -3    2.09    2.14
   3 -15  -4    1.85    2.10
   5 -10  -6   38.23    2.47
   6 -15  -5    6.39    2.22
   6 -11  -6    3.21    2.10
   1 -10  -4   19.29    1.89
   4 -21   2    0.50    2.10
   4 -18  -3    2.64    2.02
   5 -21   0   -0.35    1.99
   5 -17  -4    0.38    2.05
   8 -17  -4    1.98    1.63
   9 -14  -5    0.63    1.50
  -1 -11  -1   77.23    1.98
   0 -15  -1    1.67    2.09
   1 -17  -1   18.41    2.48
   3 -20   0   22.29    2.36
   4 -21   1    4.56    2.27
   5 -11  -6    2.07    2.14
   7 -12  -6   -0.33    1.94
   8 -15  -5    1.89    1.71
  -1 -13   0    1.15    1.42
   0 -10  -3    0.29    1.48
   1 -16  -2    2.59    2.18
   1 -11  -4   -0.89    1.84
   2  -8  -5    0.96    1.40
   2  -7  -5   20.32    1.58
   4  -8  -6   58.63    2.28
   6 -12  -6   -0.44    2.02
   7 -19  -3   -0.45    1.51
   1 -18   0    1.82    2.22
   3 -13  -5   18.69    2.28
   5 -20  -2    3.03    1.79
  -1 -12  -1    2.26    1.50
   0 -11  -3    0.53    1.54
   2 -18  -2   -0.02    2.34
   4 -21   0   -0.61    2.05
   4 -10  -6   17.10    2.15
   5 -12  -6    4.16    2.16
   6 -16  -5   -0.19    2.02
   7 -16  -5    2.41    1.85
   0 -17   1    0.32    1.81
   2 -19  -1    7.94    2.30
   2 -11  -5   11.68    1.89
   4 -15  -5    1.18    2.05
   6 -13  -6    0.12    1.93
   7 -13  -6   -0.09    1.84
   0 -12  -3   -0.52    1.64
   2 -20   1    8.67    2.25
   2 -15  -4   -0.04    2.01
   4 -20  -2   10.09    1.93
   4 -11  -6   -0.35    1.88
   5 -18  -4   -0.90    1.76
   0 -16  -1    0.96    1.89
   1 -19   1   10.54    2.19
   1 -18  -1    0.31    2.17
   3 -21   1    3.65    2.17
   5 -13  -6    0.68    2.05
  -1 -10  -2  168.56    2.33
   2 -20   0    2.32    2.13
   2 -12  -5    6.40    2.00
   0 -13  -3   -0.85    1.74
   3 -21   0    0.05    2.01
   3 -17  -4    1.36    1.94
   4 -16  -5    2.04    2.20
   6 -20  -3    0.49    1.43
   6 -14  -6    0.61    1.74
   7 -14  -6    0.15    1.75
  -1 -11  -2   13.19    1.44
   1 -19   0    0.23    2.01
   3 -10  -6    0.98    1.92
   3  -9  -6    7.04    1.69
   3  -8  -6   16.06    1.57
   3  -7  -6    1.02    1.50
   5 -20  -3    0.22    1.62
   7 -17  -5    0.78    1.49
  -1 -15   0   -0.31    1.71
   2 -16  -4    2.03    1.95
   3 -20  -2    2.18    1.82
   4 -13  -6   -0.75    1.85
   5 -21  -2   -0.54    1.43
   6 -19  -4   -0.49    1.45
   8 -14  -6    0.62    1.40
   0 -18   1    2.00    1.85
   0 -17  -1    0.52    2.06
   2 -18  -3    1.40    1.97
   3 -19  -3    4.16    1.90
   3 -11  -6   -0.21    1.75
   3  -6  -6   10.11    1.44
   5 -19  -4    1.33    1.62
   0  -9  -4    6.93    1.42
   2 -14  -5    0.41    2.19
   3 -21  -1    3.76    1.92
   4 -20  -3    1.02    1.77
   0 -10  -4    6.95    1.45
   1 -10  -5    0.59    1.53
   1  -9  -5   23.62    1.62
   4 -21  -2    0.23    1.54
   4 -14  -6    3.90    1.86
   5 -15  -6    0.91    1.91
   0 -18   0  122.38    2.86
   0 -11  -4    0.31    1.50
   1 -17  -3    0.51    1.99
   1 -15  -4    0.88    1.87
   1  -7  -5   42.86    1.55
   2 -17  -4    0.57    1.89
   0 -15  -3    0.32    1.88
   1 -20   1   -0.12    1.89
   8 -15  -6   -0.35    1.26
   1 -12  -5    0.11    1.79
   2 -21   0   -0.79    1.95
   5 -10  -7    1.46    1.84
   6 -16  -6    1.51    1.65
   6 -11  -7   -0.23    1.78
  -2 -12   0   20.76    1.30
  -1 -10  -3    1.14    1.29
   0 -18  -1    2.49    1.99
   1 -20   0   29.88    2.19
   3 -20  -3   -0.15    1.66
   5 -21  -3    0.65    1.36
   1 -13  -5   13.51    1.97
   3 -22   0    0.51    1.72
   3 -17  -5    1.13    1.80
   5 -16  -6    0.83    1.58
   6 -12  -7    0.37    1.70
   0 -16  -3    0.33    2.06
   1 -18  -3    1.93    1.88
   2  -7  -6    0.89    1.34
   3 -19  -4    0.24    1.59
   4 -18  -5    0.46    1.60
  -2 -13   0   -0.50    1.18
  -2 -11  -1  129.90    1.99
   1 -20  -1    2.46    1.88
   2 -16  -5    0.81    1.77
   4 -10  -7   -0.31    1.76
   4  -9  -7    0.28    1.66
   6 -13  -7    3.56    1.72
  -1 -17   0    0.34    1.61
  -1 -15  -2    1.80    1.74
   3 -22  -1    3.21    1.66
   4 -11  -7   -0.64    1.80
   4  -8  -7   -0.24    1.55
   5 -13  -7   -0.25    1.64
  -1 -13  -3    0.23    1.56
   1 -17  -4    0.32    1.73
   2 -13  -6    0.33    1.80
   4 -12  -7   -0.08    1.71
   5 -17  -6    0.39    1.57
   2 -20  -3    0.27    1.76
   3 -18  -5    1.22    1.62
   6 -14  -7    1.28    1.57
  -2 -13  -1  175.17    2.44
  -1 -14  -3    7.50    1.74
   0 -19  -1   -1.48    1.59
   0 -17  -3   -0.09    1.78
   2 -21  -2    0.46    1.47
   3 -21  -3    3.34    1.48
   4 -19  -5    0.15    1.39
   5 -14  -7    0.17    1.57
  -1 -16  -2    0.73    1.67
   0 -10  -5    0.29    1.40
   0  -9  -5   -0.24    1.30
   1 -21   0   -0.55    1.69
   1 -20  -2    1.30    1.61
   1 -19  -3    0.79    1.72
   2 -22   0    1.05    1.58
   2 -19  -4    0.22    1.63
   2 -14  -6    3.38    1.82
   3 -20  -4    0.73    1.41
   3 -16  -6    0.29    1.67
   4 -13  -7   -0.56    1.61
   0  -8  -5    0.52    1.16
   3 -22  -2    0.86    1.42
   3 -10  -7    0.49    1.51
  -2 -15   0   -0.10    1.39
  -1 -18   0    0.83    1.48
  -1 -15  -3    3.09    1.90
  -1 -11  -4    1.21    1.36
  -1  -9  -4    5.67    1.24
   0 -12  -5    0.54    1.63
   1  -9  -6    4.70    1.38
   3 -12  -7   -0.25    1.79
   3  -8  -7    2.48    1.54
   4 -14  -7    0.39    1.67
   6 -18  -6    1.06    1.22
   6 -15  -7    6.02    1.52
  -2 -12  -2    0.39    1.23
   0 -20   0    7.28    1.72
   0 -19  -2   -0.54    1.77
   0 -13  -5    0.02    1.65
   1 -21  -1    5.44    1.60
   1 -12  -6    6.81    1.89
   1  -8  -6   47.32    1.72
   2 -22  -1    0.50    1.44
   2 -15  -6   -0.19    1.74
   3 -19  -5    0.11    1.55
   4 -21  -4    0.42    1.19
   5 -15  -7   -0.28    1.36
   7 -15  -7    1.89    1.15
  -2 -13  -2    2.69    1.42
  -1 -17  -2    1.17    1.70
  -1  -8  -4  103.13    1.75
   3 -17  -6   -1.01    1.52
   3  -7  -7  260.51    3.02
  -1 -18  -1    0.59    1.54
  -1 -13  -4    5.11    1.62
   0 -20  -1    0.67    1.59
   1 -13  -6   -0.06    1.67
   1  -7  -6    0.27    1.22
   4 -20  -5   -0.10    1.28
   0 -14  -5    1.13    1.60
   2 -20  -4   -0.30    1.41
   2 -16  -6   -0.76    1.64
   5 -16  -7    0.62    1.37
   6 -16  -7   -0.63    1.28
  -2 -14  -2   -0.26    1.37
   0 -17  -4    1.04    1.65
   1 -21  -2    1.96    1.57
   1 -19  -4    0.34    1.56
   1 -17  -5    0.14    1.57
   1 -14  -6    0.76    1.66
   2 -22  -2   -0.26    1.45
   3 -22  -3    0.02    1.21
   3 -21  -4   -0.36    1.20
   3 -14  -7    0.72    1.48
  -2 -10  -3    2.39    1.15
   0 -15  -5    0.62    1.58
   2 -11  -7   -0.09    1.50
   2 -10  -7   -0.31    1.43
   2  -9  -7   19.71    1.72
  -2 -16  -1    2.26    1.45
  -2 -12  -3   -0.54    1.27
  -2 -11  -3    5.25    1.25
  -1 -19   0    1.10    1.41
  -1 -18  -2   -0.66    1.63
   1  -6  -6   49.71    1.43
   2 -12  -7    1.21    1.53
   3 -18  -6    1.89    1.39
   3 -15  -7    0.80    1.62
   4 -16  -7    0.15    1.30
  -2 -15  -2    8.31    1.52
  -1 -15  -4    0.81    1.63
   1 -15  -6   -0.30    1.62
   2 -17  -6   -0.13    1.52
   2  -8  -7   -0.51    1.42
   4 -19  -6    0.95    1.23
  -2 -13  -3  112.97    2.18
   1 -22  -1    0.09    1.40
   1 -18  -5    0.23    1.48
   5 -17  -7   -0.68    1.24
  -2 -17   0    0.01    1.23
   0 -11  -6    6.59    1.73
   0 -10  -6    1.22    1.53
   2 -21  -4   -0.13    1.31
   5 -12  -8    3.43    1.44
  -2 -16  -2    2.21    1.57
  -1 -12  -5    0.95    1.48
  -1 -11  -5   22.77    1.60
  -1 -10  -5   -0.43    1.31
  -1  -9  -5   25.96    1.41
   0 -21  -1    0.60    1.45
   0 -12  -6   15.40    1.70
   1 -16  -6    0.08    1.51
   4 -17  -7    0.38    1.24
   4 -10  -8    2.68    1.57
   5 -13  -8    0.16    1.43
  -3 -12   0    7.59    0.95
  -2 -17  -1   27.29    1.68
  -1 -13  -5   11.07    1.65
   0 -13  -6   -0.44    1.59
   3 -19  -6   -0.11    1.20
   4 -12  -8    4.10    1.44
  -3 -11  -1   78.92    1.51
  -1 -19  -2   -0.24    1.39
  -1 -18  -3    1.79    1.53
  -1  -8  -5    0.50    1.12
   0 -20  -3    0.10    1.38
   0 -17  -5    0.74    1.47
   1 -22  -2    1.18    1.29
   4 -13  -8    0.44    1.39
  -3 -13   0   -0.23    0.94
  -3 -12  -1    0.77    0.97
   0 -19  -4    0.24    1.46
   0 -14  -6   -0.17    1.49
   1 -19  -5   -0.81    1.34
   1 -11  -7   22.68    1.70
   1 -10  -7    9.19    1.47
   2  -6  -7    3.62    1.18
   3 -21  -5    0.65    1.02
   5 -14  -8    1.03    1.28
  -3 -13  -1   11.45    1.18
  -2 -17  -2   14.95    1.65
  -2 -11  -4    1.35    1.28
  -1 -20  -1   -0.53    1.38
  -1 -17  -4    0.31    1.52
   0  -7  -6   20.62    1.32
   1 -17  -6    0.02    1.38
   1  -9  -7   25.45    1.56
   4 -18  -7    0.19    1.14
  -3 -14   0  223.54    2.25
  -2 -13  -4    7.89    1.52
  -2  -9  -4   -0.36    1.06
  -1  -7  -5   39.75    1.33
   2 -16  -7    0.45    1.37
   3 -12  -8    0.30    1.46
   3 -11  -8    2.83    1.46
   3 -10  -8    0.60    1.41
   4 -14  -8    5.81    1.30
   5 -15  -8    0.82    1.26
  -3 -11  -2    3.75    1.11
  -2 -18  -1    0.15    1.29
  -2 -16  -3    3.75    1.47
  -1 -19  -3    0.77    1.47
   0 -18  -5    1.07    1.42
   1 -21  -4    0.87    1.30
   1 -14  -7   -0.83    1.67
   2 -19  -6    0.31    1.18
   3 -13  -8    3.37    1.45
   3  -9  -8    0.80    1.39
  -3 -12  -2   35.30    1.34
  -3 -10  -2   82.83    1.49
  -2 -14  -4   18.84    1.62
  -1 -20  -2    2.61    1.38
   1 -22  -3    1.69    1.21
   3 -20  -6    0.06    0.97
   4 -15  -8    2.35    1.29
  -3 -15   0    0.15    1.02
  -3 -13  -2    0.00    1.13
  -1 -18  -4    2.76    1.45
   0 -22  -1    0.17    1.20
   0 -21  -3   -0.10    1.29
   1 -18  -6    0.57    1.25
   1 -15  -7    0.51    1.55
   1  -7  -7  239.82    2.60
   2 -21  -5    3.23    1.08
   3 -14  -8    0.42    1.38
  -2 -18  -2   -1.06    1.37
  -2 -15  -4   -0.16    1.46
   5 -16  -8   -0.12    1.03
  -3 -14  -2   18.37    1.36
  -1 -11  -6    0.59    1.40
   2 -11  -8    2.56    1.45
   3 -15  -8    0.04    1.27
   4 -16  -8    5.46    1.28
  -1 -13  -6    2.74    1.54
  -1 -10  -6   11.20    1.40
   0 -22  -2    9.81    1.36
   0 -19  -5    0.53    1.28
   1 -16  -7    1.20    1.49
   2 -13  -8    3.23    1.46
   2 -12  -8    0.20    1.32
   2 -10  -8    0.13    1.38
  -3 -16  -1   60.76    1.67
  -3 -15  -2    6.86    1.35
  -3 -10  -3    0.42    0.99
  -2 -16  -4    1.03    1.43
  -1 -20  -3    0.80    1.33
  -1 -17  -5    0.45    1.38
  -1  -9  -6    8.62    1.26
   0 -12  -7   -0.22    1.40
   1 -19  -6   -0.26    1.11
   2 -18  -7   -0.18    1.19
   2  -9  -8    2.65    1.39
  -2 -18  -3    1.11    1.41
  -2 -13  -5   28.01    1.60
  -2 -12  -5    7.01    1.39
  -1 -14  -6    0.16    1.37
   0 -13  -7    1.27    1.42
   2 -14  -8    0.48    1.37
   3 -16  -8    0.57    1.17
  -3 -14  -3    4.44    1.47
  -2 -19  -2    0.66    1.28
  -2  -9  -5    0.17    1.11
  -1 -21  -2    2.71    1.28
   0 -14  -7    0.22    1.54
   2  -8  -8    0.42    1.29
   4 -17  -8   -0.27    1.00
  -3 -16  -2    0.51    1.25
  -2 -14  -5    1.54    1.38
  -1 -15  -6   -0.20    1.32
   0 -22  -3    0.55    1.13
   1 -17  -7   -0.09    1.20
   2 -15  -8    0.55    1.29
  -3 -17  -1    2.44    1.17
  -3  -8  -3   30.67    1.11
  -2  -8  -5    0.85    1.01
  -1 -18  -5    0.58    1.27
   0 -20  -5   -0.15    1.11
   0 -15  -7    0.90    1.48
   0  -8  -7    0.53    1.18
  -1 -16  -6   -0.21    1.43
   1 -20  -6   -0.12    1.01
   1 -12  -8    1.98    1.44
   1 -11  -8    2.13    1.44
   2  -7  -8   38.36    1.63
   3 -17  -8    0.26    1.06
  -3 -12  -4   10.43    1.33
  -3 -11  -4    0.64    1.15
   1 -18  -7    0.19    1.21
   1 -13  -8    0.96    1.22
   1 -10  -8    4.61    1.28
   1  -5  -7    0.43    0.93
   2 -16  -8    0.63    1.05
  -3 -17  -2    2.96    1.11
  -3 -16  -3    4.26    1.38
  -3 -13  -4   -0.04    1.27
  -3 -10  -4   -0.46    1.07
  -2 -16  -5    0.20    1.33
   0 -16  -7   -0.12    1.25
   0  -7  -7    1.52    1.11
   1 -14  -8    0.87    1.33
   1  -9  -8    3.88    1.35
  -3 -14  -4    2.72    1.32
  -2 -20  -2    0.13    1.15
  -1 -19  -5    0.43    1.16
  -1 -17  -6   -0.02    1.32
   0 -19  -6   -0.15    1.06
  -3 -18  -1    1.84    1.07
   2 -17  -8    0.95    1.04
  -4 -12  -1    3.08    0.86
  -2 -17  -5   26.82    1.53
  -2 -13  -6    1.13    1.26
  -2 -12  -6    1.59    1.26
  -2 -11  -6    2.39    1.29
  -1 -22  -2    1.43    1.02
  -1 -13  -7    1.47    1.33
  -1 -12  -7    0.39    1.31
  -1 -11  -7   17.73    1.46
   0 -21  -5   -0.10    0.92
   0 -17  -7   -0.07    1.11
   1  -8  -8   16.07    1.33
   3 -12  -9    1.12    1.25
   3 -11  -9    8.18    1.33
   4 -14  -9   -0.67    0.96
  -4 -13  -1    3.78    0.97
  -4 -12   0   30.38    0.94
  -4 -11  -1    2.34    0.73
  -4 -11   0    0.33    0.65
  -3 -18  -2    0.25    1.10
  -3 -17  -3    2.66    1.18
  -3  -8  -4   25.97    1.12
  -2 -10  -6   17.48    1.37
  -1 -14  -7    0.44    1.27
   0  -6  -7    0.12    0.93
   1 -19  -7   -0.23    0.92
   3 -13  -9    3.81    1.19
  -4 -10  -1    0.24    0.68
  -2 -20  -3   -0.17    1.00
  -2 -19  -4    0.36    1.09
  -2 -14  -6    1.77    1.14
  -2  -6  -5    0.56    0.81
  -1 -21  -4   -0.46    0.97
  -1 -18  -6    2.11    1.13
   3 -14  -9    0.36    1.04
   4 -15  -9    0.13    0.90
  -4 -14  -1    1.77    0.86
  -4 -13  -2   17.03    1.10
  -4 -11  -2   15.94    0.98
  -4 -10  -2    3.80    0.89
  -3 -12  -5    7.32    1.30
  -2 -15  -6   -0.56    1.19
  -1 -22  -3    1.26    0.99
  -1 -15  -7    1.12    1.20
   0 -18  -7    0.14    1.08
   0 -12  -8    2.43    1.21
   0 -11  -8    1.46    1.19
   1  -7  -8    6.62    1.30
   1  -4  -7    1.88    0.85
  -4 -14  -2   22.95    1.24
  -3 -18  -3    1.20    1.20
  -3 -13  -5   25.33    1.47
  -3 -11  -5   55.59    1.51
  -3 -10  -5    7.64    1.18
  -2 -21  -2    1.65    1.08
  -2 -18  -5    0.82    1.15
  -1  -5  -6    0.49    0.86
   0 -10  -8    3.52    1.22
   2 -12  -9    1.78    1.13
   3 -15  -9    1.97    1.00
  -4  -9  -2  138.97    1.60
  -3 -14  -5   16.77    1.39
  -2 -16  -6    2.92    1.18
  -1 -16  -7   -0.78    1.07
   0  -9  -8   71.88    1.82
   2 -13  -9    2.41    1.13
   2 -11  -9    2.69    1.15
  -4 -15  -2   58.75    1.50
  -4 -13  -3    6.59    1.10
  -4 -12  -3    3.17    1.06
  -3 -19  -2    2.80    1.05
  -3  -9  -5   73.23    1.54
  -1 -19  -6    0.75    0.99
   0 -15  -8    0.19    1.10
   0  -5  -7    0.46    0.93
   2 -14  -9    0.73    1.07
   2 -10  -9   -0.26    1.12
  -4 -16  -1    0.73    0.97
  -4 -14  -3    3.21    1.18
  -2 -20  -4    0.46    0.99
  -2  -7  -6    2.50    1.06
  -1  -7  -7  111.88    1.84
   2  -9  -9    1.32    1.24
   3 -16  -9    0.70    0.85
  -3  -8  -5    1.22    0.96
  -2 -17  -6    0.00    1.12
  -1 -17  -7    0.40    1.01
   0 -19  -7    0.07    0.87
   0 -16  -8    5.88    1.18
   0  -8  -8   28.32    1.37
   2 -15  -9    3.86    1.01
  -4 -16  -2   55.20    1.40
  -4 -15  -3    1.46    1.18
  -3 -19  -3    3.34    1.08
  -3 -16  -5   13.26    1.30
   1 -18  -8    0.01    0.83
  -2 -12  -7   -0.35    1.22
  -2 -11  -7    1.19    1.23
   1 -13  -9    0.01    1.07
   1 -12  -9    3.24    1.15
   1 -11  -9    4.99    1.21
  -4 -16  -3    0.58    1.12
  -4 -12  -4   20.39    1.26
  -4 -11  -4    5.13    1.09
  -3 -20  -2    2.29    1.00
  -3 -12  -6    2.95    1.26
  -2 -14  -7   -0.32    1.12
  -2 -10  -7    0.39    1.17
  -1 -20  -6    0.51    0.86
  -1 -18  -7    0.02    0.98
   0 -17  -8    0.64    0.99
   0  -7  -8  319.08    2.87
   1 -14  -9    0.13    1.02
   1 -10  -9    2.34    1.14
   2 -16  -9    0.29    0.83
  -4 -17  -2    3.25    0.99
  -4  -8  -3   10.16    0.84
  -3 -17  -5   -1.04    1.08
  -3 -11  -6    1.31    1.12
  -3  -7  -5  109.31    1.55
  -2  -6  -6    0.51    0.91
  -3 -19  -4    0.78    1.07
  -3 -14  -6    5.16    1.17
  -3 -10  -6    1.13    1.10
  -2  -9  -7   20.30    1.30
  -1 -14  -8    1.49    1.10
  -1 -10  -8    6.72    1.18
   0  -4  -7    0.67    0.81
   1 -15  -9    3.07    0.99
   1  -9  -9   25.24    1.36
   1  -5  -8    5.53    1.07
  -4 -17  -3    1.53    1.04
  -4  -9  -4    1.99    0.92
  -3 -20  -3    0.33    0.96
  -3 -15  -6    2.02    1.11
  -3  -9  -6    4.44    1.22
  -1 -15  -8   -0.12    1.02
  -1  -9  -8    3.49    1.23
  -2 -16  -7   -0.07    0.99
  -2  -8  -7   -0.55    1.07
   0 -18  -8    3.46    0.84
   1 -16  -9    5.06    0.95
  -4 -18  -2   28.18    1.17
  -4 -16  -4    5.65    1.07
  -4  -7  -3   22.12    0.89
  -3 -16  -6   -0.16    1.08
  -3  -6  -5    3.29    0.86
  -2 -19  -6    0.45    0.88
  -1 -19  -7   -0.09    0.78
  -1 -16  -8   -0.43    0.95
   0 -12  -9    0.14    1.09
   0  -6  -8    3.76    1.08
   1  -8  -9   27.17    1.35
  -4 -13  -5    0.70    1.13
  -4 -12  -5    1.90    1.14
  -4 -11  -5    0.67    1.08
  -4  -8  -4   83.47    1.39
  -2 -17  -7   14.19    1.11
  -1  -8  -8   18.53    1.23
   0 -13  -9    1.08    0.97
   0 -11  -9   -0.80    1.11
  -4 -18  -3    1.65    0.97
  -4 -14  -5    2.47    1.12
  -4 -10  -5    0.45    1.05
  -3 -20  -4    1.54    0.92
  -2 -21  -5    6.91    0.92
   0 -14  -9    0.33    0.92
   0 -10  -9    0.23    1.11
  -4 -17  -4    0.92    0.96
  -4 -15  -5    1.52    1.08
  -3 -17  -6    0.29    0.98
  -1 -17  -8    0.10    0.84
   0 -15  -9   -0.28    0.92
  -5 -13  -2    6.56    0.97
  -5 -13  -1    6.86    0.82
  -5 -12  -2   37.70    1.13
  -5 -12  -1    0.61    0.72
  -4  -9  -5    0.16    0.98
  -3 -21  -3   12.01    0.92
  -3  -7  -6    3.08    0.97
  -2 -20  -6    1.85    0.84
  -1  -7  -8   12.72    1.23
   0  -9  -9    0.07    1.13
   1  -7  -9   -0.77    1.03
  -5 -14  -2    6.35    0.95
  -5 -14  -1   21.42    0.93
  -5 -11  -2    7.92    0.81
  -5 -11  -1    1.70    0.67
  -4 -19  -2    1.06    0.83
  -3 -14  -7   -0.77    0.99
  -3 -12  -7    0.11    1.06
  -3 -11  -7   17.40    1.23
  -2 -18  -7    0.88    0.86
  -2 -14  -8    0.91    1.13
  -2 -13  -8    1.98    1.06
  -2 -12  -8    1.49    1.08
  -2 -11  -8    0.47    1.09
   0 -16  -9   -0.14    0.86
   0  -5  -8   10.06    1.05
  -5 -13  -3   -0.48    1.00
  -5 -12  -3    3.36    0.93
  -5 -10  -2   69.76    1.23
  -5 -10  -1    1.63    0.63
  -4 -18  -4   21.16    1.17
  -3 -18  -6    1.26    0.90
  -3 -10  -7    1.14    1.09
  -1 -18  -8    0.57    0.83
   2 -13 -10   -0.53    0.84
  -5 -15  -2   14.00    0.97
  -5 -14  -3    0.38    0.90
  -5 -11  -3    5.47    0.88
  -4 -19  -3    6.82    0.87
  -4  -8  -5    1.11    0.91
  -3 -15  -7    1.30    0.96
  -2 -15  -8    3.32    0.98
   0  -8  -9    0.00    1.10
   2 -14 -10   -0.13    0.78
  -5 -15  -3    3.13    0.96
  -5 -10  -3    1.79    0.80
  -4 -13  -6   -0.27    1.00
  -4 -11  -6    1.26    1.02
  -3 -21  -4    0.69    0.77
  -3 -20  -5    1.07    0.79
  -3  -9  -7    0.50    1.06
  -1 -13  -9    0.66    0.91
  -1 -12  -9    1.61    0.93
  -1  -4  -7    1.14    0.72
  -5 -16  -2    0.73    0.79
  -5  -9  -1    2.39    0.60
  -4 -14  -6    3.73    1.06
  -4  -6  -4    0.85    0.76
  -3 -16  -7    0.90    0.89
  -3  -6  -6    5.59    0.90
  -2 -16  -8    2.22    0.88
  -1 -11  -9    4.01    1.01
  -1  -6  -8   39.57    1.27
  -5 -13  -4   10.12    1.05
  -4 -19  -4   -0.03    0.82
  -4 -15  -6    4.08    1.04
  -4  -7  -5    0.17    0.80
  -3 -19  -6    0.73    0.78
  -2  -8  -8    2.65    1.14
  -1 -10  -9    0.38    0.97
   0  -7  -9    0.31    0.97
   1 -13 -10    0.16    0.83
   1 -12 -10    1.76    0.90
  -5 -16  -3    1.94    0.81
  -5 -10  -4   56.75    1.40
  -4 -18  -5    0.68    0.91
  -3 -17  -7    1.07    0.85
  -2 -17  -8    0.00    0.83
   1 -14 -10    3.25    0.83
   1 -11 -10    0.01    0.89
  -5 -17  -2    0.02    0.81
  -5 -15  -4    1.51    0.91
  -5  -8  -2  115.28    1.31
  -4 -20  -3    0.54    0.75
  -4 -16  -6   37.25    1.29
  -2  -5  -7   10.21    0.89
  -1  -9  -9   11.67    1.09
   0  -4  -8    3.68    0.88
  -5 -17  -3    6.10    0.92
  -5  -9  -4   -0.23    0.94
   1 -15 -10    0.15    0.68
  -5 -16  -4    0.31    0.85
  -5 -13  -5    2.62    1.11
  -5 -12  -5    2.58    1.10
  -4 -17  -6   -0.35    0.92
  -4  -8  -6   24.70    1.15
  -4  -6  -5    1.54    0.77
  -4  -5  -4    8.30    0.76
  -3 -18  -7   -0.72    0.81
  -3 -12  -8    0.21    0.99
  -3  -7  -7  406.12    2.84
  -3  -5  -6    3.28    0.80
  -2  -7  -8    3.22    0.99
  -1  -5  -8   11.08    1.01
  -5 -11  -5    8.62    1.05
  -4 -20  -4    3.99    0.80
  -4 -19  -5    0.81    0.79
  -3 -14  -8   -0.07    0.88
  -3 -11  -8    1.99    1.02
  -2 -18  -8    1.28    0.67
  -2  -3  -6    8.00    0.78
  -1 -17  -9    0.41    0.67
  -1  -3  -7   52.31    1.09
   0 -12 -10    0.28    0.86
   0  -6  -9   -0.36    0.93
  -5  -7  -2    9.01    0.70
  -4 -14  -7    0.17    0.99
  -4 -13  -7    3.54    0.96
  -4 -12  -7   -0.21    0.95
  -4 -11  -7    0.60    0.95
  -3 -15  -8    0.88    0.95
  -3 -10  -8    0.15    0.97
   0 -14 -10   15.51    0.98
   0 -13 -10   -0.12    0.75
   0 -11 -10    0.31    0.86
  -5 -18  -3    0.14    0.78
  -5 -17  -4   -0.09    0.76
  -4 -10  -7    0.89    1.07
  -4  -7  -6    2.27    0.92
  -2 -11  -9    1.41    0.92
   0 -10 -10   11.41    1.05
  -5 -16  -5    1.66    0.92
  -5  -9  -5   17.05    1.07
  -4 -15  -7    1.29    0.86
  -3 -19  -7    0.57    0.70
  -3 -16  -8    0.43    0.77
  -3  -9  -8    1.60    1.00
  -3  -6  -7   11.63    1.03
  -2 -15  -9    3.59    0.85
  -2 -10  -9    0.48    0.89
  -2  -6  -8    2.80    0.95
  -2  -4  -7    1.26    0.75
   0 -15 -10   -0.14    0.68
  -4  -9  -7   -0.71    0.95
  -5 -18  -4   -0.14    0.77
  -5 -12  -6    7.85    1.05
  -5  -7  -4    0.52    0.75
  -4 -20  -5    0.73    0.64
  -4 -16  -7    0.05    0.79
  -4  -5  -5    0.03    0.70
  -3  -4  -6    4.91    0.75
  -2 -16  -9   -0.20    0.72
  -2  -9  -9    1.63    0.95
  -1  -4  -8   10.98    0.97
   0  -9 -10    0.01    0.90
  -5 -17  -5    0.38    0.78
  -5 -13  -6    0.50    0.96
  -5 -11  -6    2.71    0.95
  -5  -8  -5    0.04    0.88
  -3 -17  -8    1.41    0.68
   0  -5  -9   -0.78    0.92
  -6 -13  -3   39.15    1.14
  -6 -13  -2   39.74    1.02
  -6 -12  -2   19.35    0.89
  -5 -19  -3    1.61    0.67
  -5 -15  -6    0.95    0.87
  -5 -10  -6   33.20    1.20
  -5  -6  -3   -0.26    0.61
  -4 -17  -7    0.75    0.76
  -4  -8  -7    0.31    0.97
  -1 -13 -10    0.19    0.73
  -1 -12 -10    2.29    0.82
  -6 -14  -3    0.03    0.77
  -6 -14  -2    3.16    0.71
  -6 -12  -3    1.21    0.79
  -6 -11  -3   11.06    0.86
  -6 -11  -2    0.67    0.68
  -2 -17  -9    4.04    0.68
  -2  -8  -9    2.21    0.94
  -2  -5  -8    0.47    0.95
  -1 -14 -10    6.05    0.77
  -1 -11 -10    0.45    0.76
   0  -8 -10    0.47    0.91
  -6 -15  -3   10.26    0.87
  -6 -10  -3    3.59    0.84
  -6 -10  -2    2.87    0.71
  -5 -19  -4    1.74    0.70
  -5 -18  -5   -0.30    0.75
  -5  -9  -6    1.00    0.90
  -5  -7  -5   21.43    0.99
  -3 -18  -8    0.31    0.60
  -1 -15 -10    0.12    0.66
  -1 -10 -10    5.83    0.95
  -6 -14  -4   11.45    0.99
  -6 -13  -4    7.45    0.89
  -6 -12  -4    0.17    0.82
  -6 -11  -4    2.79    0.93
  -4 -18  -7   -0.10    0.70
  -4 -13  -8    1.53    0.84
  -4 -12  -8    3.29    0.90
  -4 -11  -8   -0.53    1.03
  -4  -7  -7    0.97    0.97
  -3 -13  -9    5.03    0.93
  -3 -12  -9   -0.08    0.91
  -1  -2  -7    0.65    0.63
  -6 -16  -3   -0.47    0.74
  -6 -15  -4   -0.37    0.81
  -6 -10  -1    0.05    0.63
  -4  -5  -6    0.44    0.78
  -4  -4  -5    0.17    0.67
  -3 -14  -9    0.05    0.73
  -2  -7  -9    0.66    1.00
  -1  -9 -10   -0.87    0.87
  -6  -9  -3    4.42    0.74
  -6  -9  -2    6.85    0.65
  -5 -13  -7    0.23    0.91
  -5 -12  -7   -0.15    0.92
  -4 -15  -8    0.40    0.71
  -4 -10  -8    2.17    0.96
  -3 -15  -9    2.97    0.71
  -6 -16  -4    0.16    0.75
  -5 -19  -5    0.12    0.65
  -5 -14  -7    0.66    0.82
  -5 -11  -7    4.35    0.92
  -5  -6  -5    0.84    0.77
  -5  -5  -3    1.70    0.59
  -4  -9  -8   53.09    1.46
  -3  -6  -8    9.92    1.01
  -1  -5  -9    2.05    0.88
  -1  -3  -8    5.47    0.80
  -6 -11  -5    3.50    0.90
  -5 -15  -7    1.28    0.87
  -5 -10  -7   -0.15    0.86
  -4  -6  -7    0.03    0.92
  -3 -16  -9    1.06    0.62
  -2 -13 -10    0.07    0.73
  -2 -12 -10   -0.23    0.78
  -1  -8 -10    1.60    0.88
  -6 -15  -5    6.48    0.88
  -6 -10  -5    0.60    0.96
  -6  -8  -3    0.09    0.65
  -6  -8  -2    0.04    0.60
  -5 -18  -6    0.18    0.68
  -5  -5  -4   45.01    0.99
  -2 -11 -10    0.29    0.74
  -2  -6  -9   16.73    1.08
  -6 -17  -4    3.85    0.80
  -5 -16  -7   -0.07    0.76
  -4 -17  -8    0.95    0.60
  -4  -8  -8   12.19    1.04
  -2 -15 -10    0.19    0.63
  -2 -10 -10    1.31    0.85
  -6 -16  -5    0.05    0.75
  -6  -9  -5    0.54    0.92
  -4  -4  -6   42.66    1.03
  -3  -8  -9   28.58    1.13
  -6  -8  -1    0.60    0.51
  -5  -5  -5   15.99    0.83
  -4  -3  -5    0.85    0.63
  -3  -5  -8   13.44    0.96
  -2  -9 -10   -0.47    0.83
  -1  -7 -10    0.53    0.84
  -6 -13  -6   -0.15    0.81
  -6 -12  -6   -0.38    0.83
  -6 -11  -6    2.04    0.89
  -6  -7  -3   41.29    0.96
  -5 -17  -7    0.03    0.62
  -5  -8  -7    0.23    0.86
  -5  -6  -6   74.68    1.35
  -4  -7  -8   72.47    1.47
  -4  -5  -7   -0.02    0.84
  -2  -2  -7    0.04    0.65
  -1  -4  -9    1.33    0.86
  -6 -17  -5    4.93    0.72
  -6 -10  -6    2.22    0.97
  -6  -8  -5   -0.03    0.83
  -6  -7  -4    1.50    0.75
  -5  -4  -3    0.20    0.56
  -4 -13  -9    0.08    0.71
  -4 -12  -9    1.72    0.78
  -4 -11  -9    2.76    0.91
  -3  -7  -9   -0.04    0.85
  -3  -3  -7   15.89    0.86
  -2  -5  -9   14.43    1.02
  -5 -13  -8    0.70    0.75
  -5 -12  -8    3.76    0.82
  -5 -11  -8    0.14    0.89
  -5  -4  -4   13.48    0.73
  -4 -14  -9    0.78    0.66
  -2  -8 -10    1.72    0.87
  -2  -3  -8    0.58    0.75
  -6  -9  -6    1.21    0.85
  -5 -14  -8    1.09    0.70
  -5 -10  -8    5.58    0.96
  -5  -7  -7   45.27    1.25
  -4 -15  -9    0.51    0.62
  -4 -10  -9    0.11    0.82
  -3 -12 -10   -0.24    0.71
  -1  -6 -10    4.36    0.92
  -1  -2  -8    1.64    0.71
  -6 -16  -6    5.11    0.71
  -6  -7  -5    2.26    0.83
  -6  -7  -1    0.77    0.51
  -5 -15  -8    0.50    0.64
  -3 -11 -10   -0.18    0.76
  -3  -4  -8    1.28    0.89
  -1 -12 -11   -0.09    0.60
  -1 -11 -11    0.48    0.70
  -7 -13  -3    6.96    0.76
  -7 -12  -3    0.62    0.71
  -6 -18  -5    0.44    0.62
  -6  -6  -4    0.30    0.72
  -5  -9  -8    6.11    0.92
  -5  -5  -6   -0.19    0.79
  -5  -4  -5    3.84    0.68
  -4  -4  -7    0.23    0.87
  -4  -3  -6    0.16    0.66
  -3 -10 -10    4.08    0.85
  -2  -7 -10   -0.10    0.84
  -7 -14  -3    0.88    0.65
  -7 -13  -4   -0.03    0.76
  -7 -13  -2    0.91    0.60
  -7 -12  -4    1.30    0.80
  -7 -12  -2    0.50    0.63
  -6 -17  -6    0.77    0.64
  -6 -13  -7    2.58    0.79
  -6 -12  -7    0.60    0.79
  -6 -11  -7   -0.27    0.86
  -6  -8  -6   40.22    1.15
  -5 -16  -8    0.16    0.59
  -1 -10 -11   -0.22    0.67
  -7 -14  -4   -0.08    0.69
  -7 -11  -4   -0.03    0.74
  -7 -11  -2    0.11    0.62
  -7 -10  -3    0.99    0.74
  -6 -14  -7    0.17    0.73
  -5  -6  -7    1.35    0.88
  -4  -2  -5    1.68    0.60
  -3  -9 -10   -0.64    0.83
  -2  -4  -9    3.97    0.86
  -7 -15  -4   -0.61    0.64
  -7 -10  -4    0.23    0.72
  -7 -10  -2   -0.01    0.65
  -6 -15  -7    4.03    0.69
  -6 -10  -7   -0.39    0.78
  -6  -6  -5    1.12    0.79
  -5  -8  -8   22.17    1.07
  -1  -9 -11    2.33    0.76
  -1  -3  -9   -0.38    0.78
  -7 -12  -5    0.16    0.73
  -7  -9  -3    7.09    0.80
  -6  -9  -7    8.25    0.89
  -6  -7  -6   13.84    0.93
  -5  -3  -4   11.22    0.70
  -3  -2  -7    0.48    0.69
  -1  -5 -10   -1.11    0.73
  -7 -16  -3   -0.43    0.57
  -7 -14  -5    5.03    0.73
  -7  -9  -4    1.46    0.74
  -6 -16  -7    0.15    0.60
  -6  -6  -1    0.28    0.44
  -6  -5  -4   30.60    0.90
  -5  -4  -6   52.86    1.13
  -3  -8 -10    0.37    0.73
  -3  -5  -9   18.08    0.98
  -2 -12 -11   -0.03    0.59
  -2  -6 -10    1.80    0.83
  -2  -1  -7   47.29    0.95
  -7 -16  -4    0.24    0.60
  -7 -15  -5    0.38    0.67
  -6  -5  -2   63.73    0.97
  -5 -13  -9    1.18    0.71
  -5 -12  -9   -0.27    0.75
  -5  -7  -8    6.01    0.94
  -3  -3  -8   -0.57    0.80
  -3  -1  -6    8.38    0.61
  -2 -11 -11    0.75    0.64
  -2  -2  -8   16.23    0.85
  -7  -9  -5    7.88    0.95
  -6  -8  -7    0.38    0.80
  -6  -6  -6    5.04    0.93
  -5 -14  -9    0.06    0.64
  -5 -11  -9    1.59    0.73
  -5  -3  -5    5.79    0.68
  -4  -2  -6   96.94    1.28
  -2 -10 -11    0.44    0.65
  -7 -16  -5    7.74    0.72
  -6 -12  -8    0.49    0.77
  -6  -5  -5    8.88    0.82
  -5 -10  -9    1.22    0.76
  -3  -7 -10   -0.10    0.83
  -7 -17  -4    0.13    0.54
  -7 -11  -6    0.80    0.78
  -7  -8  -2    3.55    0.63
  -6 -14  -8    0.34    0.66
  -6 -13  -8    1.15    0.67
  -6 -11  -8    0.71    0.73
  -5 -15  -9    0.37    0.54
  -4 -10 -10    1.18    0.75
  -4  -6  -9    0.92    0.82
  -4  -4  -8   16.21    0.98
  -2  -9 -11    0.29    0.70
  -2  -3  -9   32.37    1.09
  -7 -10  -6    0.74    0.79
  -7  -8  -5    0.80    0.80
  -6 -10  -8    0.54    0.75
  -6  -7  -7   11.84    0.93
  -5  -9  -9    0.74    0.78
  -3  -4  -9    4.06    0.89
  -2  -5 -10    0.58    0.79
  -7 -17  -5   -0.23    0.58
  -7 -15  -6   -0.27    0.60
  -7  -7  -3  291.80    2.02
  -6 -15  -8    3.00    0.60
  -6  -4  -4   44.47    0.97
  -6  -4  -3   -0.21    0.55
  -5  -4  -7    0.39    0.81
  -5  -3  -6   -0.82    0.78
  -4  -9 -10    0.44    0.68
  -7  -9  -6    0.29    0.81
  -6  -9  -8    0.21    0.77
  -6  -5  -6    1.70    0.80
  -5  -8  -9    1.07    0.79
  -5  -2  -4    0.24    0.56
  -4  -1  -5    2.19    0.57
  -3  -6 -10    0.98    0.82
  -2  -8 -11    0.86    0.75
  -7 -16  -6    0.05    0.62
  -7  -7  -5   10.27    0.87
  -7  -7  -2    0.09    0.59
  -6  -6  -7    2.98    0.83
  -6  -4  -5   -0.30    0.72
  -6  -4  -2    1.66    0.55
  -4  -8 -10   -0.28    0.79
  -4  -5  -9    0.61    0.89
  -3 -12 -11    0.12    0.51
  -3 -11 -11    1.59    0.60
  -3  -1  -7   17.26    0.79
  -7 -13  -7    0.38    0.70
  -7 -12  -7   -0.02    0.69
  -7 -11  -7    1.74    0.83
  -7  -8  -6   -0.37    0.80
  -6  -8  -8    3.10    0.82
  -5  -5  -8    1.16    0.86
  -5  -2  -5    4.69    0.67
  -3 -10 -11    1.57    0.68
  -3  -2  -8    0.28    0.71
  -7 -14  -7   -0.12    0.59
  -7 -10  -7    2.14    0.86
  -7  -6  -3    6.44    0.74
  -4  -3  -8    8.40    0.85
  -2  -7 -11    0.08    0.79
  -2  -1  -8   17.47    0.81
  -4  -7 -10    0.80    0.81
  -3  -9 -11    0.60    0.69
  -2  -4 -10    1.03    0.76
  -8 -12  -4    0.24    0.66
  -8 -12  -3    1.27    0.65
  -7  -7  -6    0.23    0.77
  -7  -6  -5    0.73    0.78
  -7  -6  -2    5.91    0.63
  -6 -12  -9    0.27    0.63
  -6  -5  -7    3.00    0.90
  -5 -12 -10    2.83    0.62
  -3  -5 -10    0.45    0.80
  -3  -3  -9    9.62    0.83
  -2  -2  -9    1.20    0.80
  -8 -13  -3    5.26    0.65
  -8 -11  -4   -0.17    0.69
  -8 -11  -3   -0.39    0.63
  -7  -7  -1   67.95    0.96
  -6 -13  -9    1.21    0.55
  -6 -11  -9    0.72    0.63
  -6  -3  -4    2.33    0.64
  -6  -3  -3   27.37    0.75
  -4  -4  -9    0.04    0.85
  -8 -14  -4   19.04    0.79
  -8 -14  -3   -0.04    0.57
  -8 -13  -5    1.99    0.65
  -8 -12  -5    0.46    0.70
  -8 -10  -4   11.92    0.83
  -8 -10  -3    0.76    0.66
  -7  -8  -7    6.02    0.82
  -6 -10  -9    0.78    0.68
  -6  -3  -5   16.91    0.88
  -3  -8 -11    0.66    0.68
  -8 -14  -5    0.31    0.62
  -8 -11  -5    0.47    0.64
  -8 -11  -2   -0.21    0.59
  -7  -6  -6    0.17    0.83
  -7  -5  -4    0.28    0.70
  -6  -9  -9    2.68    0.81
  -6  -6  -8    1.40    0.83
  -4  -6 -10   -0.06    0.78
  -8 -10  -5   -0.16    0.67
  -8  -9  -4   25.52    0.89
  -8  -9  -3    1.53    0.68
  -7 -13  -8   -0.07    0.63
  -7 -12  -8   -0.09    0.59
  -7 -11  -8    0.66    0.71
  -5  -1  -4    0.38    0.53
  -4 -11 -11    0.19    0.52
  -8 -15  -5    1.74    0.61
  -7 -14  -8    0.27    0.55
  -7 -10  -8    0.04    0.65
  -7  -7  -7   85.66    1.41
  -6  -4  -7    0.12    0.87
  -4 -10 -11    0.33    0.58
  -4  -1  -7    1.98    0.64
  -3  -7 -11    5.84    0.78
  -3  -4 -10    1.07    0.77
  -3  -1  -8    1.12    0.70
  -8 -13  -6    0.35    0.63
  -8  -9  -2    1.66    0.62
  -8  -8  -3    0.84    0.66
  -7  -6  -1   13.58    0.60
  -7  -5  -2   16.18    0.69
  -6  -8  -9    1.16    0.73
  -6  -3  -6    2.39    0.76
  -5  -8 -10    6.54    0.73
  -5  -1  -5    1.34    0.59
  -3   0  -7    2.04    0.59
  -2  -3 -10   -0.82    0.68
  -8 -14  -6    1.05    0.61
  -7  -9  -8    0.77    0.69
  -6  -5  -8    3.56    0.85
  -5  -2  -7    0.42    0.73
  -4  -9 -11   -0.24    0.59
  -4  -5 -10    0.50    0.77
  -4  -3  -9    2.69    0.84
  -3  -2  -9    0.08    0.78
  -8  -9  -6    1.44    0.79
  -7  -6  -7    0.87    0.76
  -7  -5  -6    0.55    0.75
  -7  -4  -4   -0.06    0.66
  -6  -7  -9   -0.24    0.73
  -6  -2  -4    0.57    0.60
  -5  -7 -10    0.21    0.72
  -2   0  -8    5.30    0.66
  -8 -15  -6   -0.39    0.49
  -8  -8  -2   -0.58    0.62
  -8  -7  -4    7.68    0.80
  -7  -8  -8   -0.17    0.70
  -7  -4  -5   -0.29    0.73
  -6  -2  -5    5.77    0.68
  -6  -2  -3    1.02    0.52
  -5  -1  -6    5.25    0.67
  -4  -8 -11   -0.05    0.65
  -3  -6 -11    0.72    0.73
  -8  -7  -5    1.67    0.84
  -8  -7  -3    4.93    0.66
  -5  -4  -9    0.53    0.83
  -8 -12  -7   -0.11    0.57
  -8 -11  -7    0.06    0.60
  -8  -8  -6   20.31    0.91
  -7  -7  -8    2.56    0.81
  -6 -11 -10   -0.17    0.54
  -6  -6  -9   10.79    0.94
  -3  -3 -10    0.40    0.77
  -3   1  -6    8.99    0.53
  -2   1  -7   43.53    0.78
  -8 -10  -7   -0.36    0.64
  -7  -5  -7    2.19    0.77
  -7  -5  -1  132.83    1.20
  -7  -4  -6   -0.31    0.73
  -7  -4  -2   -0.16    0.54
  -6 -10 -10    0.58    0.54
  -6  -2  -6    8.18    0.79
  -5  -6 -10    1.98    0.70
  -4  -7 -11    0.30    0.68
  -4  -1  -8    0.09    0.78
  -8 -14  -7   -0.10    0.51
  -8  -9  -7    0.51    0.68
  -8  -7  -6    6.31    0.87
  -7 -12  -9    0.08    0.47
  -7 -11  -9    0.99    0.55
  -7 -10  -9    0.18    0.64
  -6  -9 -10    0.57    0.64
  -3  -5 -11    1.36    0.76
  -8  -6  -5    2.35    0.75
  -8  -6  -3    0.63    0.63
  -7  -6  -8   -0.07    0.79
  -7  -3  -4    0.10    0.65
  -5   0  -5   10.41    0.74
  -4  -2  -9    1.20    0.78
  -8  -8  -7   -0.02    0.70
  -7  -9  -9   11.65    0.75
  -7  -3  -5    4.03    0.76
  -4   1  -5    1.77    0.50
  -3  -1  -9   -0.30    0.72
  -8  -6  -6    1.67    0.85
  -6  -1  -4   31.43    0.80
  -5  -9 -11   -0.11    0.52
  -5  -5 -10   -0.07    0.70
  -5  -3  -9    1.79    0.75
  -4  -6 -11    0.43    0.66
  -3   1  -7   16.38    0.66
  -9 -12  -4    2.28    0.61
  -9 -11  -4    0.62    0.61
  -8 -12  -8    0.69    0.54
  -8 -11  -8   -0.10    0.60
  -8  -6  -2    4.84    0.65
  -7  -8  -9   15.15    0.82
  -7  -4  -7    0.09    0.74
  -7  -3  -6   -0.45    0.80
  -6  -3  -8    6.16    0.84
  -6  -2  -7    0.78    0.76
  -6  -1  -5   34.26    0.90
  -6  -1  -3   63.35    0.99
  -9 -13  -4    3.18    0.59
  -9 -12  -5    0.13    0.56
  -9 -11  -5    0.73    0.61
  -9 -10  -4   10.29    0.71
  -8 -10  -8    0.00    0.58
  -8  -7  -7    2.95    0.73
  -8  -5  -5    4.16    0.77
  -7  -5  -8    1.09    0.75
  -5  -8 -11    0.35    0.55
  -4  -3 -10   -0.25    0.75
  -4   1  -6   20.57    0.68
  -3  -2 -10    0.28    0.76
  -9 -13  -5    0.39    0.55
  -9 -12  -3   -0.47    0.50
  -9 -11  -3   -0.39    0.54
  -9 -10  -5    0.07    0.65
  -9 -10  -3    0.36    0.58
  -8  -9  -8    0.09    0.63
  -8  -7  -1    8.60    0.66
  -7  -7  -9    0.75    0.68
  -7  -4  -1    1.37    0.49
  -7  -3  -2    0.61    0.51
  -6  -1  -6    0.04    0.71
  -9  -9  -5    1.32    0.66
  -9  -9  -4    1.11    0.60
  -8  -5  -6    0.61    0.73
  -7  -2  -4    2.85    0.75
  -5  -7 -11   -0.11    0.60
  -5  -4 -10    1.43    0.76
  -5  -1  -8    0.04    0.80
  -4  -5 -11    0.25    0.68
  -2   1  -8   15.17    0.65
  -9 -14  -5   -0.39    0.45
  -9 -12  -6    1.45    0.57
  -9 -11  -6    0.71    0.60
  -9  -9  -3    0.32    0.60
  -8  -8  -8    1.70    0.64
  -8  -6  -7   -0.01    0.69
  -7  -2  -5    2.39    0.72
  -4  -1  -9    0.60    0.78
  -9 -13  -6    0.11    0.49
  -9 -10  -6   11.16    0.72
  -9  -8  -5    1.46    0.71
  -9  -8  -4   12.38    0.73
  -8  -4  -5    1.40    0.75
  -7  -6  -9    3.67    0.73
  -7  -5   0   -0.22    0.48
  -7  -4  -8    0.49    0.85
  -7  -3  -7    5.55    0.78
  -7  -2  -3    2.90    0.59
  -5  -2  -9    0.49    0.74
  -9  -8  -3   -0.30    0.61
  -8  -7  -8   17.98    0.92
  -8  -6  -1    0.97    0.59
  -8  -4  -3    1.16    0.69
  -7  -2  -6    3.97    0.76
  -6  -1  -7    7.58    0.81
  -4   1  -7    1.49    0.58
  -3   0  -9    4.58    0.78
  -3   2  -6    1.37    0.42
  -9  -7  -4    0.98    0.72
  -8  -5  -7    2.59    0.74
  -8  -4  -6   14.69    0.88
  -7  -9 -10    0.14    0.53
  -6   0  -4  124.51    1.28
  -5  -6 -11   -0.16    0.64
  -5   1  -5    0.91    0.54
  -5   1  -4    0.17    0.50
  -4  -2 -10    2.13    0.75
  -3   1  -8    1.52    0.65
  -2   2  -7    0.67    0.43
  -6  -5 -10    1.47    0.66
  -4  -4 -11    0.27    0.69
  -9 -12  -7    0.13    0.50
  -9  -7  -3    0.07    0.58
  -8 -10  -9   -0.13    0.48
  -8  -6  -8    0.54    0.67
  -7  -8 -10    0.11    0.53
  -7  -5  -9    6.13    0.77
  -7  -3  -1   65.70    0.90
  -7  -2  -2    2.07    0.50
  -6   0  -6    8.82    0.84
  -5  -3 -10    0.51    0.68
  -5   1  -6    5.09    0.65
  -3  -1 -10   -0.49    0.73
  -9  -9  -7    0.27    0.58
  -9  -7  -6    0.82    0.68
  -9  -6  -4   48.83    1.09
  -8  -9  -9   -0.23    0.51
  -8  -3  -5    9.21    0.82
  -8  -3  -4    4.34    0.73
  -7  -2  -7    1.05    0.76
  -7  -1  -5    1.23    0.76
  -7  -1  -4    4.37    0.68
  -6  -8 -11    0.25    0.53
  -9  -8  -7    0.33    0.69
  -8  -8  -9   -0.09    0.61
  -8  -5  -1   16.22    0.73
  -8  -4  -7    0.43    0.71
  -7  -7 -10   -0.44    0.61
  -5  -5 -11    0.24    0.67
  -5  -1  -9    1.26    0.83
  -3   2  -7    0.18    0.49
  -9  -6  -3    0.30    0.65
  -8  -5  -8    2.96    0.78
  -8  -3  -6    2.25    0.74
  -7  -1  -6    2.96    0.74
  -6  -4 -10    0.25    0.71
  -4   2  -6   89.14    1.04
  -9  -6  -6   44.69    1.07
  -7  -4  -9    0.49    0.71
  -6  -7 -11    0.48    0.54
  -6  -2  -9   -0.39    0.72
  -9  -7  -7    1.86    0.67
  -9  -5  -4    5.12    0.72
  -8  -7  -9   -0.12    0.57
  -5  -2 -10    0.08    0.72
  -4  -3 -11    1.09    0.70
  -9 -10  -8    1.43    0.53
  -7  -2  -8    0.57    0.76
  -5  -4 -11    0.58    0.68
  -4  -1 -10   -0.15    0.70
  -9  -9  -8    5.53    0.61
  -9  -6  -7    0.23    0.67
  -9  -6  -2   24.07    0.83
  -9  -5  -6    0.05    0.72
  -9  -5  -3    0.48    0.63
  -8  -6  -9    0.77    0.63
  -8  -4  -8    0.50    0.71
  -8  -3  -7    0.76    0.73
  -8  -3  -2    0.03    0.57
  -8  -2  -4    1.00    0.73
  -7  -2  -1   31.76    0.72
  -7  -1  -7    8.93    0.85
  -6  -6 -11    0.23    0.56
  -6   1  -4   30.42    0.78
  -4   2  -7    0.76    0.57
  -3   1  -9    0.08    0.65
  -9  -8  -8    7.50    0.65
  -8  -2  -6    1.23    0.74
  -7   0  -5  143.02    1.54
  -6  -3 -10    0.18    0.67
  -6   1  -6    0.07    0.70
  -5   2  -5    4.67    0.60
  -5   2  -4    0.68    0.51
  -3   2  -8    0.55    0.63
 -10 -11  -5    0.65    0.52
 -10 -10  -5    1.05    0.58
 -10 -10  -4    0.18    0.53
  -9  -4  -5    0.37    0.73
  -6   1  -3   57.91    0.95
  -5   0  -9   -0.15    0.78
  -3   3  -6    6.15    0.49
 -10 -12  -5    0.09    0.44
 -10  -9  -5    0.41    0.57
 -10  -9  -4   -0.11    0.55
  -9  -7  -8    1.79    0.60
  -9  -5  -7    0.38    0.76
  -8  -5  -9    0.77    0.72
  -6  -5 -11    0.55    0.59
  -6  -1  -9    8.34    0.80
  -5   1  -8   -0.10    0.69
 -10 -11  -6    0.08    0.48
 -10 -10  -6    0.45    0.54
 -10  -8  -5    0.88    0.61
 -10  -8  -4    2.59    0.61
  -9  -5  -2    4.75    0.70
  -9  -4  -6    8.22    0.82
  -9  -4  -3   -0.18    0.70
  -8  -2  -7   -0.01    0.81
  -7   0  -3    1.91    0.59
  -5  -3 -11    0.09    0.67
  -4  -2 -11   -0.64    0.63
  -4   1  -9    0.40    0.73
 -10  -9  -6    0.45    0.57
 -10  -9  -3    2.49    0.62
  -9  -6  -8   13.30    0.81
  -8  -3  -8    0.10    0.74
  -8  -1  -5   14.64    0.86
  -7  -1  -8    0.63    0.77
  -5  -1 -10    0.34    0.73
 -10  -7  -5    0.34    0.66
  -9  -3  -5    0.50    0.83
  -8  -2  -2   40.31    0.91
  -7   0  -7    0.87    0.78
  -5   2  -7    1.06    0.65
  -4   3  -6    0.12    0.53
 -10  -8  -3    0.69    0.56
  -9  -4  -7    0.21    0.69
  -8  -7 -10    0.49    0.50
  -8  -4  -9    0.96    0.67
  -8  -3  -1   86.55    1.10
  -8  -1  -6   -0.20    0.74
  -6  -4 -11    0.12    0.65
  -9  -4  -2   21.62    0.84
  -9  -3  -6   -0.15    0.74
 -10  -7  -3    2.75    0.63
 -10  -6  -5    1.54    0.63
 -10  -6  -4    0.58    0.68
  -8  -6 -10    1.45    0.58
  -8  -2  -8    3.28    0.86
  -7   1  -5    1.83    0.72
  -7   1  -4    4.48    0.71
  -6   2  -6    8.61    0.85
  -6   2  -4    0.21    0.57
  -9  -7  -9    0.20    0.51
  -8  -1  -7    2.95    0.77
  -7  -3 -10    0.17    0.62
  -7   1  -6    3.18    0.79
  -5  -2 -11    0.10    0.70
  -5   1  -9    1.20    0.80
  -5   3  -5    6.28    0.66
 -10  -7  -7    2.22    0.65
 -10  -6  -3   -0.16    0.62
  -9  -5  -1    0.03    0.66
  -9  -3  -7    0.53    0.71
  -9  -2  -5    0.14    0.78
  -8  -3  -9    3.50    0.80
  -5   2  -8    3.98    0.80
  -5   3  -4   10.02    0.60
 -10  -5  -4    0.91    0.73
  -9  -6  -9    0.73    0.59
  -9  -2  -4    0.42    0.76
  -8  -5 -10    0.92    0.62
  -8  -4   0   -0.15    0.50
  -8  -1  -2   89.08    1.23
  -8   0  -4  169.00    1.75
  -6  -3 -11    1.61    0.68
  -6  -1 -10    0.18    0.76
  -6   2  -3    1.21    0.54
 -10  -5  -6    0.19    0.74
  -9  -3  -2    0.30    0.69
  -9  -2  -6    7.08    0.81
  -8  -2  -1    0.64    0.59
  -7  -5 -11    1.27    0.55
  -3   3  -8    0.11    0.59
 -10  -6  -7    0.33    0.61
  -9  -2  -3    0.35    0.70
  -4   2  -9    1.39    0.73
 -10  -5  -3    1.92    0.62
  -9  -5  -9    0.80    0.59
  -8  -1  -8    0.57    0.77
  -7  -2 -10    1.37    0.67
  -4   1 -10   -0.76    0.74
  -3   4  -6    5.49    0.51
 -10  -6  -2    0.02    0.64
 -10  -5  -7    1.91    0.72
  -9  -4  -1    1.86    0.64
  -9  -3  -8    0.55    0.67
  -9  -2  -7    0.04    0.71
  -9  -1  -5   -0.23    0.87
  -8  -2  -9   -0.06    0.69
  -7  -4 -11    0.33    0.58
  -7   2  -5    2.14    0.77
  -9  -1  -4    0.04    0.76
  -7   1  -2    3.18    0.57
  -7   2  -4    3.49    0.70
  -6  -2 -11    0.04    0.67
  -6   2  -2   64.04    0.90
  -5  -1 -11   -0.67    0.69
  -4   4  -5   -0.11    0.47
 -10  -4  -3    1.18    0.73
  -9  -4  -9    0.52    0.67
  -9  -1  -6    0.31    0.75
  -8  -3   0    0.24    0.51
  -8   1  -5   15.12    0.90
  -7   0  -9    0.53    0.73
  -6   3  -6    2.90    0.74
  -5   2  -9    0.44    0.83
  -3   4  -7    0.14    0.53
 -10  -6  -8    0.25    0.54
 -10  -5  -2    2.45    0.66
  -8   1  -6    0.05    0.77
  -5   1 -10    0.80    0.73
 -11  -9  -5    5.18    0.54
 -10  -4  -7    0.14    0.65
 -10  -3  -6   -0.06    0.80
 -10  -3  -4    0.11    0.69
  -7  -1 -10    0.51    0.74
  -7   2  -7    0.74    0.81
  -7   2  -3    2.91    0.66
  -5   3  -8    2.84    0.78
 -10  -5  -8    0.69    0.59
  -7  -3 -11    1.45    0.58
  -6   3  -3   25.42    0.76
  -4   4  -7    0.77    0.55
   5  -6  -4  151.58    1.03
   5  -5  -6    0.12    0.29
   6  -6  -1    0.44    0.40
   7  -6  -1   11.37    0.50
   7  -2   3    2.22    0.46
   8  -6  -2    2.90    0.54
   8  -5  -6    1.64    0.42
  10  -5  -3    1.45    0.50
  10  -3  -7    0.16    0.35
  11  -4  -3    0.51    0.47
  12  -2  -5   -0.08    0.41
  12  -1   0    0.27    0.49
  13   0  -5    0.11    0.32
   8  -6  -3   -0.06    0.48
   8  -5   0   -0.03    0.55
   8  -4  -7    0.10    0.40
   8  -3   2    0.00    0.61
   9  -5  -5    0.76    0.49
   9  -5  -1    0.18    0.58
  12  -1  -6    0.05    0.38
   6  -6  -4    0.58    0.42
   6  -5  -6   -0.10    0.38
   7  -5  -6    0.47    0.45
  11  -3  -1    3.16    0.62
  12  -2  -4    0.71    0.48
  12  -2  -2    0.07    0.55
  13   0  -3    0.02    0.40
   7  -6  -3    7.24    0.54
   9  -2  -8   -0.02    0.40
  10  -4  -1    0.16    0.61
  10  -1  -8    0.46    0.39
  10  -1   2   10.00    0.70
  12  -2  -3    0.19    0.51
  13   1  -1    0.07    0.44
   7  -5   0    0.65    0.50
   7  -4  -7   -0.06    0.36
   8  -1   3   42.96    0.87
   9  -5  -4    4.86    0.61
   9  -5  -2    5.41    0.63
   9  -4  -6   12.09    0.57
   9  -4   0   -0.23    0.68
   9  -2   2    5.91    0.61
  11  -2  -6    0.30    0.45
  11  -1  -7    1.43    0.41
   6  -5   0    0.57    0.45
   8  -5  -5    3.15    0.51
   9  -5  -3    2.59    0.56
   9  -3  -7    0.07    0.43
   9  -3   1    2.46    0.71
   9   0   3    0.52    0.59
  10  -4  -4    0.44    0.60
  10  -3  -6    0.74    0.49
  11  -3  -4    0.38    0.58
  11  -3  -2    1.79    0.59
  11   1   2    0.23    0.60
  12  -1  -5    3.78    0.49
  12   0   0   35.04    0.86
   8  -5  -1   17.32    0.70
  10  -4  -3    1.70    0.61
  10  -2  -7   -0.20    0.43
  10  -2   1   14.06    0.74
  11  -3  -3    3.31    0.57
  11   1  -8    0.06    0.38
  13   1  -4    0.32    0.38
  13   1  -2   -0.17    0.45
  13   3   0    0.29    0.48
   5  -5  -5   13.25    0.46
  12  -1  -4    2.85    0.61
  12  -1  -2    1.98    0.59
  13   1  -3    3.30    0.48
  13   2  -1    0.11    0.50
   8  -5  -2   28.06    0.79
  11  -2  -1    2.69    0.74
  12   2   1    1.50    0.57
   7  -5  -1  141.01    1.20
   8  -5  -3    5.74    0.64
   8  -3  -7    0.09    0.48
   9  -4  -5    0.43    0.55
   9  -4  -1    2.24    0.67
  10   0  -8    2.51    0.46
  10   0   2    5.76    0.74
  11  -2  -5   -0.22    0.56
  13   4   0    1.35    0.47
   8  -4   0    0.87    0.60
   8  -2   2   42.60    0.90
   9  -1  -8   -0.05    0.46
  11  -1  -6    0.29    0.49
  11  -1   0    0.41    0.64
  11   0  -7    0.13    0.42
  11   2   2    0.43    0.62
  12   1   0    0.36    0.61
  13   2  -2   -0.01    0.51
   5  -5  -4   29.09    0.62
   5  -4  -6   43.87    0.61
   7  -4  -6    0.29    0.51
   9  -4  -4    6.63    0.70
   9  -3  -6   -0.19    0.59
  11  -2  -4   -0.24    0.58
  11  -2  -2    0.29    0.62
  13   2  -4    0.06    0.40
  13   2  -3    3.53    0.53
  13   3  -1   -0.15    0.50
   6  -5  -4   19.21    0.59
   6  -4  -6   12.52    0.52
   7  -3  -7    0.56    0.47
   9  -4  -3    0.41    0.64
   9  -3   0   -0.04    0.71
   9  -2  -7   -0.15    0.50
  10  -3  -4    0.53    0.65
  10  -2  -6   21.60    0.72
  10  -1  -7    0.21    0.46
  11  -2  -3    3.01    0.63
  12   3   1    9.32    0.68
  13   5   0    0.13    0.48
   8  -4  -5    2.60    0.60
   9  -2   1    0.62    0.72
  10  -3  -3    3.14    0.67
  10  -3  -2    0.12    0.68
  12   0  -4   22.97    0.75
  12   0  -2   -0.36    0.59
   6  -5  -3    0.63    0.46
   7  -2   2    2.44    0.55
   8  -4  -1    7.75    0.67
  10   1  -8    0.96    0.49
  11  -1  -5    0.44    0.58
  11  -1  -1   22.68    0.87
  11   1   1   21.25    0.86
  12   1  -5    4.82    0.59
  12   2   0    1.55    0.63
  13   3  -4    0.06    0.40
  13   3  -3    0.65    0.45
  13   4  -1    1.42    0.49
  10   1   2   10.99    0.74
  11   3   2    2.51    0.62
   7  -4  -5    3.03    0.54
   8  -4  -2    6.80    0.67
   8  -3  -6    2.94    0.54
   8  -2  -7    0.22    0.52
   9  -3  -1    3.63    0.72
  10  -2  -1   11.41    0.81
  11  -1  -4    0.36    0.65
  11  -1  -2    0.49    0.67
  12   4   1    3.70    0.61
   7  -4  -1    2.15    0.60
   8  -4  -3    0.38    0.64
   8  -3   0   -0.26    0.68
   8  -1   2   77.59    1.11
  11  -1  -3    0.03    0.66
  12   1  -4    2.76    0.58
  12   1  -2    2.47    0.64
  13   4  -4    0.23    0.41
  13   5  -1    3.13    0.54
   5  -4  -5    4.82    0.44
   6  -4  -5   -0.04    0.48
   7   0   3    1.97    0.55
   9  -3  -4    2.93    0.71
   9  -2  -6    2.68    0.61
   9  -1  -7   -0.13    0.59
  10  -1  -6    4.30    0.61
  12   1  -3    5.90    0.65
  13   4  -3    0.19    0.45
   8  -2   1    1.20    0.63
   9  -3  -3    3.51    0.74
   9  -3  -2   -0.16    0.68
   9  -2   0   50.55    1.12
  10  -2  -3    1.49    0.70
  10  -2  -2   10.61    0.80
  11   0  -5   32.71    0.96
  11   2  -7   -0.38    0.48
  11   2   1    2.12    0.70
  11   4   2    0.99    0.66
  12   2  -5    0.01    0.50
  12   3   0    0.26    0.58
  12   5   1    0.26    0.56
   7  -4  -2    0.68    0.55
   7  -3  -6   -0.07    0.54
   8   1   3   45.14    0.95
   9  -1   1    0.08    0.73
  10   2  -8    5.56    0.58
  11   0  -1   93.58    1.37
   7  -2  -7    0.38    0.50
   8  -3  -5    8.38    0.67
  10   2   2   16.05    0.85
  11   1   0    0.02    0.67
  13   5  -3    2.18    0.47
   6  -4  -4   24.48    0.66
   6  -3  -6    2.38    0.50
   7  -3   0    0.09    0.55
   8  -3  -1   83.24    1.16
   8   0  -8    1.19    0.58
   9   1  -8    0.44    0.58
  10  -1  -5    3.79    0.81
  12   2  -4    0.74    0.57
  12   2  -2    0.05    0.65
  12   6   1    0.21    0.59
   5  -4  -4    9.23    0.50
   5  -3  -6   -0.02    0.37
   6  -4  -2    2.02    0.51
   6  -2  -7   -0.45    0.48
   7  -1   2    3.03    0.59
  10  -1  -1   61.28    1.19
  10   1  -7   -0.49    0.59
  12   2  -3   -0.40    0.60
  12   3  -5    2.29    0.59
  12   4   0    0.76    0.63
   6  -4  -3   -0.29    0.48
   7  -2   1   41.87    0.88
   8  -3  -4    1.43    0.69
   8  -2  -6    2.75    0.66
   9  -2  -1    0.81    0.75
  10   0  -6    0.09    0.60
  11   3  -7    1.11    0.53
  13   6  -3    0.69    0.46
   8  -3  -2    0.57    0.65
   8  -1  -7    2.24    0.60
   9  -1  -6    0.17    0.68
   9   0  -7   -0.45    0.60
   9   1   2    4.56    0.76
  10  -1  -4    0.34    0.73
  10   3  -8    0.32    0.55
  11   1  -5    0.18    0.65
  11   1  -1   22.66    1.02
  11   3   1    3.29    0.66
   7  -3  -5    3.86    0.58
   8  -3  -3    9.17    0.76
   9  -2  -4    0.49    0.73
   9  -2  -2    4.52    0.83
  11   2   0   23.84    0.96
  12   3  -4    0.72    0.56
  12   3  -2    0.02    0.71
  12   5  -6    0.30    0.50
   9  -2  -3    0.30    0.74
  10   3   2    0.23    0.69
  12   3  -3    1.19    0.63
  12   5   0   -0.33    0.56
   8   2   3    0.26    0.65
   9   0   1    3.23    0.74
  11   1  -4   -0.38    0.66
  11   1  -2    0.52    0.75
  11   4  -7    0.03    0.57
  12   4  -5    1.15    0.53
  12   4  -1    3.38    0.66
   6  -3  -5   19.78    0.61
   7  -2  -6    2.94    0.61
   8  -2  -5    0.36    0.72
   9   2  -8    0.38    0.58
  10   2  -7   -0.05    0.65
  11   1  -3    0.46    0.70
  11   4   1    0.64    0.69
   5  -3  -5    8.77    0.50
   7  -3  -2    0.80    0.57
   7  -1  -7   22.00    0.71
   8   1  -8    3.61    0.60
  10   1  -6    4.49    0.77
  10   4  -8    1.60    0.58
  11   2  -5    0.39    0.65
  12   4  -4    2.99    0.58
  12   4  -2    0.01    0.71
  12   6  -6    0.35    0.46
  12   6   0    3.88    0.65
   6  -3  -1  113.12    1.10
  10   2   1   14.96    0.91
  12   4  -3    0.96    0.61
  12   5  -5    0.85    0.52
   7  -2   0   33.45    0.81
   8  -1  -6    0.47    0.68
   9  -1  -1    0.86    0.78
   9   1  -7    0.76    0.67
  10   0  -4   20.61    0.96
  10   0  -2    7.14    0.82
  11   3   0    0.17    0.72
  12   5  -1    0.29    0.62
   6  -3  -4   -0.15    0.47
   6  -2  -6    5.20    0.55
   8  -2  -4    4.02    0.74
   9  -1  -4    0.83    0.87
  10   4   2    6.42    0.73
  11   2  -4    0.46    0.68
  11   2  -2   -0.23    0.84
  12   7   0    0.09    0.61
   6  -1  -7   10.76    0.57
   7  -1   1  112.64    1.25
   8  -2  -3    0.49    0.73
   8   1   2   82.66    1.20
   9  -1  -2    2.16    0.77
  10   3  -7    0.22    0.66
  10   5  -8    0.45    0.60
  11   2  -3    2.08    0.73
  11   5   1    6.23    0.74
  12   5  -4    0.14    0.55
  12   5  -2    0.13    0.67
  12   6  -5    0.32    0.54
   5  -2  -6   13.33    0.52
   6  -3  -3   23.54    0.68
   7  -2  -5    0.00    0.64
   8  -1   0    1.34    0.71
   9  -1  -3   10.19    0.85
   9   1   1    0.53    0.72
   9   3  -8    2.18    0.64
  10   1  -5    3.35    0.77
  11   3  -5    2.02    0.67
  12   5  -3    2.57    0.65
  12   8   0    0.33    0.62
  10   1  -1   61.06    1.25
  11   4   0    0.90    0.80
  11   6  -7   -0.25    0.55
  12   9   0   -0.26    0.58
   7  -2  -1   42.99    0.89
   8   2  -8    5.24    0.65
  10   5   2    3.66    0.76
  11   6   1    1.14    0.67
  12   6  -4    2.35    0.54
  12   7  -5    0.28    0.48
  12  10   0    2.20    0.57
   7  -1  -6    4.42    0.65
   9   2  -7    0.13    0.70
  10   1  -4    0.35    0.77
  10   2   0    0.19    0.77
  10   6  -8    0.46    0.58
  11   3  -4    0.06    0.67
  11   3  -2    1.84    0.87
  12   6  -3    1.07    0.60
  12   7  -1    0.29    0.57
   7   0  -7    0.97    0.58
   9   0  -1    3.70    0.82
   9   1  -6    0.44    0.75
   9   3   2   -0.25    0.73
  10   1  -3   16.71    0.93
  10   4  -7    0.11    0.69
  11   3  -3    4.31    0.76
  11   7  -7   48.26    0.95
  12   8  -5    0.92    0.47
   6  -2  -5    6.23    0.54
   7  -2  -2    1.82    0.61
   8  -1  -1   96.39    1.30
   8   0  -6    3.39    0.76
   8   1  -7    2.80    0.71
  11   4  -5    0.21    0.66
  11   5   0   -0.21    0.78
  12   7  -4    1.80    0.55
  12   8  -1    0.03    0.55
   7  -2  -3    1.79    0.62
   8  -1  -4   30.74    1.01
  10   2  -5    4.84    0.79
  10   7  -8    1.44    0.60
  11   7   1    4.07    0.72
  12   7  -3    0.42    0.57
   7  -1   0   -0.02    0.58
   8   2   2   42.70    0.99
   9   0  -3    3.14    0.81
   9   2   1    0.23    0.73
  10   4   1    0.96    0.80
  10   6   2    0.22    0.69
  11   4  -4    0.28    0.75
  12   9  -1   -0.25    0.56
   5  -2  -5   24.64    0.62
   6  -1  -6   -0.25    0.51
   7   1   2    3.12    0.62
   8  -1  -3   53.60    1.16
   8   3  -8    0.53    0.62
  10   3   0    0.06    0.85
  11   4  -2    1.24    0.78
  11   8   1    3.63    0.70
  12   8  -3    0.20    0.54
   7  -1  -5    0.06    0.66
   7   2  -8   -0.44    0.58
   9   3  -7    0.16    0.74
  10   2  -4   10.03    0.86
  10   2  -2   10.75    0.94
  10   5  -7    0.67    0.64
  10   8  -8    1.41    0.58
  11   4  -3    0.20    0.72
  11   5  -5    4.68    0.71
  11   6   0   11.11    0.89
  12   9  -4    0.34    0.48
   9   4   2   23.47    0.93
   9   5  -8    1.42    0.68
  10   2  -3    2.04    0.79
  11   7  -6    0.40    0.63
  11   9   1   13.34    0.82
  12   9  -3    0.35    0.50
   6  -2  -3    1.33    0.53
   9   1  -1    0.66    0.80
   9   2  -6    2.47    0.73
  10   3  -5    1.08    0.76
  10   7   2   10.43    0.78
  12  10  -3    0.31    0.50
  12  10  -2    0.56    0.53
   5  -1  -6    0.96    0.44
   7  -1  -1  105.70    1.24
   7   1  -7   19.20    0.80
   8   2  -7   -0.48    0.70
  10   5   1   13.23    0.89
  11   5  -4   -0.16    0.67
  11   5  -2    0.07    0.76
  11   6  -5    0.19    0.64
  11   7   0    0.30    0.73
  11  10   1    0.41    0.61
   8   1  -6    0.39    0.70
   9   1  -4    0.70    0.85
   9   1  -2    1.49    0.89
   9   3   1    1.77    0.83
  10   3  -1    7.78    0.90
  10   6  -7    0.39    0.65
  11   8  -6   -0.03    0.54
   8   4  -8    0.44    0.70
   9   6  -8   12.86    0.81
  10   3  -4   -0.03    0.76
  10   4   0    1.18    0.79
   6  -1  -5   29.27    0.78
   8   0  -2    6.68    0.80
   8   3   2    0.36    0.70
   9   4  -7   -0.05    0.69
   9   5   2    5.87    0.82
  10   3  -3    3.17    0.90
  10   3  -2    0.60    0.82
  11   6  -4   -0.21    0.65
  11   7  -5    5.58    0.75
  11   8   0    1.03    0.73
  11   9  -6    0.07    0.51
   7   3  -8    0.41    0.65
   9   2  -5   -0.27    0.78
   9   3  -6    0.01    0.81
  10   4  -5    0.37    0.75
  10   6   1    0.87    0.76
  10   7  -7    2.59    0.73
  11   6  -3    1.62    0.82
  11   6  -2    0.75    0.76
   7   2   2    2.37    0.62
   8   2   1    1.14    0.75
  11   7  -1    2.73    0.74
  11  10  -6   -0.02    0.50
   6   0  -6   15.21    0.68
   6   1  -7   10.00    0.68
   7   0  -5   63.62    1.18
   8   3  -7    0.34    0.73
   9   2  -1    0.55    0.83
   9   7  -8    0.22    0.69
  10   4  -1    0.51    0.85
  11   7  -4   -0.03    0.65
  11   8  -5    0.38    0.59
  11   9   0   -0.14    0.62
   7   1   1  102.31    1.20
   9   2  -4    0.48    0.82
   9   4   1    2.77    0.81
  10   4  -4   -0.02    0.76
  10   5   0    0.18    0.77
  10   8  -7   -0.10    0.62
  11   7  -2    0.45    0.73
  11  10   0    0.74    0.68
   5  -1  -5    0.31    0.47
   7   2  -7    0.30    0.70
   8   2  -6    2.93    0.73
   8   5  -8    1.40    0.70
   9   2  -3    0.87    0.79
   9   2  -2    4.43    0.87
   9   5  -7    0.45    0.72
  10   4  -2    3.91    0.88
  10   7   1    0.64    0.78
  11   9  -5    4.45    0.61
  11  11   0    0.06    0.64
   7   1  -6    4.65    0.69
   8   1  -1   89.67    1.32
   9   6   2   28.77    0.97
  10   4  -3    0.86    0.81
  10   5  -5    0.61    0.78
  10   9  -7    1.88    0.61
  11   8  -4    1.69    0.63
  11  12   0    8.03    0.66
   6  -1  -3   74.26    1.06
   8   1  -4   32.25    1.08
   8   4   2    7.00    0.79
   9   3  -5   -0.43    0.80
  11   8  -2    0.89    0.71
  11   9  -1   12.57    0.81
  11  10  -5    0.10    0.52
   7   4  -8    0.04    0.65
   8   1  -2   79.69    1.33
  10   6   0   15.83    0.94
  10   7  -6    1.27    0.71
  10   8   1    0.03    0.76
  10  10  -7    0.48    0.60
  11   9  -4    0.29    0.59
  11  11  -5    2.46    0.52
   5   1  -7   -0.58    0.53
   7   0  -3    1.36    0.68
   8   1  -3   50.29    1.19
   8   4  -7   -0.17    0.78
   9   3  -1    2.51    0.86
   9   6  -7   -0.38    0.72
   9   9  -8    3.73    0.70
  10   5  -4    1.09    0.76
  10   6  -5    0.13    0.84
  11  10  -1   -0.26    0.65
   8   3   1   82.67    1.23
   8   6  -8   -0.22    0.71
   9   3  -4    2.24    0.84
   9   5   1    0.59    0.81
   9   7   2    4.72    0.78
  10   5  -3    2.12    0.81
  10   5  -2    2.43    0.87
  11   9  -3    0.35    0.67
  11  10  -4    0.17    0.58
  11  11  -1    4.43    0.65
  11  12  -1    0.23    0.62
  11  13  -1    0.64    0.54
   7   3   2    0.96    0.62
   8   3  -6    2.54    0.84
   9   3  -2   -0.07    0.84
   9   4   0    0.27    0.81
  10   8  -6    1.87    0.70
  10   9   1    1.81    0.76
  11  10  -3    0.29    0.61
  11  11  -4   -0.16    0.52
  11  12  -4    1.00    0.50
   6   2  -7   -0.35    0.61
   7   1  -5    0.41    0.70
   7   3  -7    0.54    0.75
   9   3  -3    1.98    0.83
   9   4  -5    0.60    0.81
  10   7   0    0.47    0.78
  11  11  -3    3.19    0.62
  11  12  -2    0.32    0.60
  11  13  -2    1.72    0.58
   6   1  -6    0.12    0.61
   7   2  -6    2.67    0.79
   7   2   1   36.35    0.87
   9   7  -7    1.75    0.75
  10   6  -4    2.89    0.78
  10   7  -5    0.34    0.74
  10   9  -6   -0.31    0.63
  10  10   1    1.14    0.73
  11  12  -3    0.19    0.53
  11  13  -3    0.61    0.50
   7   5  -8    0.82    0.69
   8   2  -4    3.18    0.85
   8   2  -1    0.45    0.76
   8   7  -8   42.24    1.12
   9   8   2   20.79    0.91
  10   6  -3   -0.07    0.77
  10   6  -2    0.70    0.85
  10  11   1    1.47    0.72
   8   5  -7    5.26    0.81
   9   4  -1    1.53    0.86
   9   6   1    4.19    0.79
  10   8   0   10.44    0.88
  10  10  -6   -0.15    0.60
  10  12   1    0.33    0.68
   7   1  -1  109.89    1.31
   8   2  -3    1.16    0.82
   8   2  -2   33.69    1.08
   9   5   0    0.11    0.88
   9   8  -7   -0.38    0.72
  10   7  -4   -0.24    0.73
  10   8  -5    1.02    0.73
  10  11  -6    0.35    0.65
   5   0  -5   72.23    0.94
   8   4  -6   12.07    0.96
   8   4   1    6.29    0.77
   8   8  -8    5.72    0.81
   9   4  -3    0.74    0.82
   9   5  -5    0.55    0.82
  10   7  -2   10.71    1.03
  10   9   0    0.45    0.82
  10  12  -6    1.43    0.57
   6   0  -2   -0.07    0.61
  10   9  -5    0.47    0.68
   5   2  -7   -0.06    0.57
   7   4  -7   -0.24    0.78
   7   4   2    0.02    0.62
   7   6  -8    1.47    0.78
   8   6   2    4.40    0.79
   9   7   1    7.50    0.91
  10   8  -4   -0.20    0.71
  10  10   0   -0.31    0.78
   5   1  -6    0.92    0.52
   8   6  -7    0.17    0.77
   8   9  -8    2.40    0.78
   9   5  -1   -0.11    0.93
  10  10  -5    0.80    0.65
  10  15   0    0.13    0.56
   6   3  -7    0.43    0.69
   7   3  -6   -0.43    0.73
   8   3  -4    1.45    0.85
   8   3  -1   88.34    1.36
   9   6  -5    0.91    0.93
   9   6   0   13.09    1.01
   9  10  -7    0.37    0.70
  10   8  -2    1.35    0.83
  10   9  -1    1.31    0.88
  10  11   0   -0.02    0.75
  10  14   0   14.20    0.83
   6   2  -6    5.15    0.72
   9   5  -3    1.68    0.84
   9   5  -2    4.77    0.93
   9  11  -7    0.88    0.66
  10   9  -4    0.24    0.69
  10  11  -5    0.50    0.61
  10  12  -5   -0.47    0.57
  10  12   0    1.36    0.67
  10  13  -5    1.16    0.59
  10  13   0   -0.22    0.70
   6   5  -8    3.81    0.71
   8   3  -3    9.49    0.90
   8   3  -2    0.09    0.80
   8   4  -5    2.55    0.85
   8   5  -6    1.97    0.83
   8   5   1   16.12    0.87
   8  10  -8   -0.09    0.71
   9   8   1    3.55    0.87
   9  12  -7   -0.24    0.64
   9  13  -7    1.71    0.62
  10  10  -1    0.95    0.83
   7   2  -4    4.33    0.76
   7   7  -8    1.96    0.79
   8   7  -7    1.55    0.82
   8   7   2   22.49    0.96
   8  11  -8    0.58    0.76
  10  10  -4   -0.08    0.66
  10  15  -1   -0.11    0.57
   9   6  -1    4.83    0.92
   9   7  -5    0.62    0.83
   9   7   0    0.20    0.88
  10  10  -3    1.39    0.74
  10  10  -2    0.43    0.75
  10  11  -4    0.17    0.62
  10  11  -1    0.50    0.70
  10  14  -1    8.25    0.77
   9   9  -6    1.08    0.79
   9   9   1    0.37    0.83
  10  12  -4    2.52    0.66
  10  12  -1   -0.05    0.69
  10  13  -4   -0.05    0.57
  10  13  -1    8.97    0.76
  10  14  -4    1.25    0.55
  10  15  -3    0.38    0.55
  10  15  -2    1.32    0.61
   7   2  -2    1.57    0.70
   7   4  -6    0.17    0.84
   7   5   2   18.80    0.79
   8   4  -4   36.61    1.16
   8   4  -1    6.66    0.86
   8   8  -7    0.69    0.88
   9   6  -3    0.73    0.83
   9   6  -2   24.53    1.10
  10  11  -3   -0.07    0.69
  10  14  -3    0.28    0.60
   5   1  -5   -0.28    0.55
   6   1  -3   76.40    1.15
   6   4  -7    0.45    0.74
   7   8  -8    0.26    0.79
   8   5  -5    2.52    0.97
   8   6   1    0.59    0.82
   9   8  -5   -0.29    0.88
   9  10  -6    8.65    0.85
   9  10   1    2.39    0.82
  10  12  -3    1.16    0.69
  10  13  -3    3.69    0.67
   5   3  -7    8.81    0.68
   6   2  -5    5.45    0.73
   6   6  -8    2.01    0.75
   8   4  -3    0.41    0.82
   8   4  -2    5.87    0.89
   8   5   0    0.75    0.87
   8   8   2    0.94    0.76
   9   7  -4   -0.34    0.80
   9   8   0   40.58    1.23
   9  11  -6    1.61    0.80
   5   2  -6   16.95    0.69
   7   6  -7   -0.05    0.85
   8   9  -7   -0.37    0.85
   9  11   1    1.51    0.80
   9  12  -6    1.02    0.75
   9  14  -6    1.18    0.64
   7   9  -8    0.92    0.78
   9   7  -3    8.01    0.91
   9   7  -2    4.47    0.94
   9   9  -5    1.22    0.80
   9  12   1    0.24    0.75
   9  13  -6    0.21    0.64
   9  14   1    0.29    0.69
   7   3  -4   -0.37    0.74
   8   5  -4   12.35    0.98
   8   9   2    2.20    0.81
   9   9   0    0.57    0.81
   9  13   1   -0.73    0.73
   7   5  -6    0.54    0.86
   7   6   2    7.38    0.75
   8   6  -5    1.12    0.86
   8   7   1   10.72    0.90
   8  10  -7    0.44    0.78
   9  10  -5   -0.36    0.75
   6   2  -4   -0.01    0.71
   7  10  -8   -0.33    0.80
   8  11  -7    0.68    0.84
   9   8  -3    1.55    0.82
   9   8  -2   19.05    1.06
   9  10   0    1.68    0.89
   6   5  -7   -0.06    0.80
   7   3  -2    0.19    0.70
   7   7  -7   64.62    1.44
   8   5  -3    5.10    0.88
   8   5  -2   32.21    1.12
   8   6   0    2.26    0.82
   8  12  -7    0.42    0.80
   9   9  -4    0.08    0.76
   9  11  -5    0.60    0.73
   9  15  -5    0.17    0.55
   7  11  -8   -0.34    0.81
   8  13  -7    1.27    0.72
   8  14  -7    0.10    0.67
   9  11   0    0.72    0.85
   9  12  -5   -0.36    0.69
   9  13  -5    0.57    0.65
   9  14  -5    0.44    0.59
   9  15   0   -0.34    0.71
   9  17  -1   -0.10    0.57
   5   4  -7    0.14    0.69
   6   2  -3    0.66    0.65
   7  12  -8   -0.07    0.78
   7  14  -8   -0.42    0.68
   8   7  -5    0.91    0.97
   8  11   2   -0.21    0.81
   9   9  -3    2.42    0.82
   9  12   0    3.14    0.88
   9  16  -4   -0.51    0.58
   5   6  -8   22.95    0.95
   6   3  -5   19.53    0.82
   6   4  -6   11.98    0.82
   7   4  -4   -0.20    0.87
   7  13  -8    0.29    0.73
   8   6  -1    0.85    0.95
   8   8   1    0.11    0.75
   9  13   0    0.50    0.73
   9  16  -1    0.22    0.67
   9  17  -2    0.12    0.56
   5   2  -5   23.33    0.77
   6   8  -8    0.80    0.80
   7   6  -6    2.32    0.85
   7   7   2    0.56    0.76
   7   8  -7    1.72    0.87
   8   7   0   -0.12    0.88
   9  10  -3    0.20    0.77
   9  11  -4   -0.14    0.71
   9  15  -4   -0.04    0.58
   5   3  -6    0.00    0.62
   7   4  -1    2.10    0.73
   8   6  -3   -0.76    0.83
   8   6  -2    2.57    0.90
   9  11  -1    1.43    0.82
   9  12  -4    1.06    0.71
   9  15  -1    0.22    0.70
   9  16  -3    0.03    0.56
   9  16  -2    0.24    0.57
   6   6  -7    0.68    0.85
   8   7  -4    1.71    0.93
   8   8  -5    0.43    0.88
   8   9   1    1.42    0.86
   9  11  -3    0.10    0.77
   9  11  -2    0.06    0.81
   9  12  -1   -0.06    0.76
   9  13  -1   -0.16    0.78
   9  14  -1    0.13    0.70
   9  15  -3    0.34    0.61
   6   9  -8    2.07    0.84
   7   4  -2    0.47    0.73
   7   9  -7    3.43    0.97
   8  11  -6    0.40    0.81
   9  12  -3   -0.10    0.74
   9  12  -2    4.86    0.84
   9  13  -3    2.34    0.74
   9  14  -3    0.29    0.67
   6   3  -4   -0.19    0.65
   8   7  -1   10.11    0.95
   8  12  -6    0.32    0.85
   8  15  -6    0.08    0.65
   6   5  -6    0.33    0.83
   7   8   2    3.39    0.74
   8   7  -3    2.03    0.85
   8   7  -2   24.32    1.09
   8   8   0   14.11    0.95
   8   9  -5   -0.19    0.86
   8  10   1    1.10    0.85
   8  13  -6   -0.23    0.73
   8  14  -6    1.21    0.70
   5   5  -7    1.45    0.75
   6   4  -5    0.54    0.71
   6  10  -8    0.14    0.85
   7   5  -4    0.39    0.81
   7   6  -5    1.17    0.86
   7  10  -7    0.43    0.86
   8  16   1   -0.35    0.70
   8  17  -5    0.25    0.63
   4   4  -7   -0.24    0.57
   6   3  -3   24.92    0.87
   6   7  -7    9.77    0.97
   7  11  -7    0.86    0.90
   7  16  -7   -0.29    0.68
   8  10  -5    0.09    0.84
   8  11   1    9.88    0.95
   6  11  -8    0.46    0.82
   7   5  -3   25.23    1.01
   7   5  -1  138.60    1.56
   7  15  -7    2.34    0.82
   8   8  -3    0.53    0.92
   8   9   0    0.13    0.81
   8  15   1    1.43    0.80
   8  16  -5    0.21    0.69
   6  15  -8    0.40    0.73
   7   5  -2   16.25    0.91
   7   7   1   86.57    1.33
   7   9   2    6.48    0.84
   7  12  -7    0.10    0.81
   7  13  -7    1.61    0.89
   7  14  -7   -0.02    0.80
   8   8  -2   -0.20    0.88
   8  11  -5    1.04    0.82
   8  13   1    2.43    0.84
   8  14   1    2.16    0.79
   8  17   0    0.27    0.72
   5   8  -8   16.09    0.95
   6   6   2    6.22    0.64
   6  12  -8    0.40    0.84
   6  13  -8    0.30    0.82
   6  14  -8   -0.09    0.80
   7   6   0    0.96    0.72
   8  10   0    2.87    0.94
   8  12  -5    0.20    0.79
   8  15  -5    0.84    0.67
   8  18  -1   -0.23    0.64
   4   3  -6    0.97    0.53
   6   4  -4   29.85    0.99
   6   6  -6    0.47    0.91
   6   8  -7    0.37    0.92
   7   6  -4    5.45    0.88
   8   9  -3    3.05    0.94
   8  13  -5    1.15    0.77
   8  14  -5    0.30    0.73
   8  17  -4    0.92    0.59
   8  18  -3    0.00    0.55
   5   6  -7    3.27    0.88
   6   5   1   21.98    0.81
   8   9  -2    0.58    0.88
   8  11   0   -0.17    0.89
   7   6  -1   11.47    0.91
   7  10   2    0.46    0.76
   7  17  -6   -0.30    0.69
   8  11  -4   -0.18    0.77
   8  15   0   -0.68    0.80
   8  16  -4    0.76    0.64
   8  17  -3    1.16    0.63
   5   9  -8    5.94    0.86
   7   8   1   28.15    1.02
   8  10  -3    1.23    0.81
   8  12  -4    0.65    0.75
   8  12   0   31.02    1.12
   8  13   0   -0.32    0.88
   8  14   0   88.96    1.57
   6   4  -3   -0.60    0.66
   6   9  -7   13.80    1.01
   7   6  -2    6.56    0.84
   7   7  -4    0.40    0.95
   7   7   0    0.05    0.80
   7  11   2    0.75    0.77
   7  16  -6    0.45    0.71
   8  10  -2    3.15    0.89
   8  16  -3   -0.18    0.64
   8  16  -1    0.25    0.68
   4   5  -7   -0.24    0.67
   6   4  -2    2.12    0.67
   6   7   2   21.48    0.81
   8  11  -3    0.30    0.78
   8  11  -2    0.17    0.95
   8  15  -1    1.17    0.82
   5   5  -6    0.32    0.72
   5  10  -8    6.01    0.90
   6  10  -7    0.07    0.95
   6  17  -7    2.45    0.74
   7  12   2    0.38    0.77
   7  13  -6    0.02    0.93
   7  13   2    0.66    0.84
   7  14  -6   -0.06    0.88
   7  15  -6   -0.09    0.76
   7  18  -5    0.50    0.60
   7  18   1   -0.04    0.65
   8  12  -3    1.25    0.77
   8  13  -3    2.86    0.80
   8  13  -1    3.32    0.84
   8  14  -3    0.69    0.75
   8  14  -1    1.92    0.79
   5   4  -5    4.92    0.72
   6   5  -4   25.57    0.99
   7   7  -3  278.43    2.35
   7   9  -5    8.80    0.97
   7   9   1  208.82    1.94
   8  12  -2   12.12    0.96
   8  13  -2    6.21    0.89
   8  14  -2    4.08    0.82
   5  11  -8    0.02    0.86
   5  16  -8    0.30    0.74
   6   6   1    1.07    0.66
   6  11  -7    0.66    1.00
   6  16  -7    0.21    0.74
   7   7  -2    0.75    0.92
   7   8  -4    2.55    0.97
   7  19  -4    0.05    0.57
   7  19   0   -0.19    0.65
   4   8  -8   15.76    1.00
   5  15  -8    0.34    0.88
   6   8  -6   14.50    1.11
   6  12  -7    0.25    0.96
   6  15  -7    5.85    0.95
   7   8   0   -0.39    0.77
   7  10  -5    3.00    0.92
   7  17  -5    0.35    0.68
   5  12  -8    3.41    0.92
   5  13  -8    0.21    0.85
   5  14  -8    0.91    0.84
   6  13  -7    3.93    1.01
   6  14  -7   -0.03    0.89
   7  10   1    0.37    0.84
   7  19  -3    0.41    0.63
   6   5  -1   17.16    0.81
   6   8   2    0.73    0.63
   7  11  -5    4.05    0.93
   7  16  -5    2.96    0.78
   7  18  -4    0.40    0.62
   7  19  -1    0.30    0.65
   4   6  -7    0.84    0.76
   5   6  -6   68.87    1.32
   5   8  -7    1.24    0.90
   6   5  -2   68.30    1.15
   7   8  -1   24.49    1.02
   7   9  -4    0.35    0.84
   7   9   0   -0.11    0.86
   7  11   1  108.15    1.57
   7  12  -5    0.13    0.86
   7  15  -5    0.35    0.77
   4   9  -8   56.88    1.31
   6   6  -4   -0.19    0.73
   6   9  -6    0.33    0.89
   7   8  -2    3.13    0.87
   7  12   1    0.12    0.85
   7  13  -5    1.47    0.86
   7  14  -5    0.63    0.83
   7  17  -4    0.37    0.72
   5   5  -5   14.21    0.80
   7  10  -4   -0.48    0.80
   7  13   1   40.32    1.20
   7  17   0   -0.12    0.75
   7  18  -3    0.02    0.61
   7  18  -1   -0.11    0.70
   5   9  -7    0.18    0.90
   5  18  -7   -0.11    0.71
   6   7   1    1.38    0.62
   6   9   2    7.40    0.78
   6  17  -6   -0.01    0.74
   7   9  -1  165.75    1.82
   7  10   0    5.14    0.85
   7  16  -4    0.09    0.69
   4  17  -8   -0.35    0.69
   7   9  -2    8.46    0.92
   7  11  -4    0.08    0.79
   7  16   0    0.90    0.84
   7  17  -3   -0.34    0.68
   4  10  -8    2.47    0.85
   6   6  -3    2.61    0.71
   6   8  -5   -0.10    0.84
   7  10  -3    0.96    0.80
   7  11   0    0.40    0.80
   7  12  -4    0.64    0.79
   7  13  -4    0.21    0.86
   7  14  -4    0.49    0.75
   7  15  -4   -0.01    0.72
   4   5  -6    1.46    0.62
   4   7  -7    0.88    0.84
   5   7  -6    4.84    0.82
   5  10  -7    0.85    0.96
   5  17  -7    0.27    0.75
   6   6  -1    0.42    0.66
   6  15  -6   -0.22    0.82
   7  10  -2    0.89    0.85
   7  12   0    0.38    0.92
   7  15   0   -0.61    0.77
   7  16  -3    0.41    0.72
   4  11  -8    0.07    0.83
   6  10   2    2.63    0.73
   6  18  -5    0.80    0.69
   7  13   0    0.63    0.82
   7  14   0   17.24    1.00
   7  16  -2   -0.04    0.82
   4   4  -5    1.01    0.54
   4  15  -8    3.69    0.87
   5  16  -7    0.27    0.79
   6   8   1    1.31    0.63
   6   9  -5    0.95    0.86
   6  20  -3    0.20    0.56
   7  11  -2    0.03    0.84
   7  12  -3    0.13    0.77
   7  14  -3    0.86    0.76
   7  15  -1   77.21    1.51
   4  13  -8    0.82    0.91
   5   5  -4   28.99    0.85
   5   6  -5    2.32    0.69
   5  12  -7   -0.35    0.94
   5  15  -7   -0.24    0.92
   5  19  -6    0.16    0.70
   6  11   2    0.84    0.74
   6  19  -4   -0.13    0.62
   6  20  -1    0.35    0.69
   7  12  -2    0.26    0.83
   7  15  -2    0.13    0.78
   5  13  -7    0.19    0.95
   5  14  -7    0.46    0.94
   6   7  -3   40.40    1.03
   6  10  -5    1.16    0.95
   6  18   1   -0.28    0.75
   7  13  -2    1.13    0.83
   7  14  -2   -0.09    0.79
   4   8  -7    0.41    0.82
   6   7  -2   16.19    0.82
   6   7  -1    1.16    0.67
   6  12   2   17.67    0.91
   6  13   2   39.05    1.11
   6  14   2    2.36    0.83
   6  19   0    0.25    0.74
   3   6  -7    3.72    0.61
   5  20  -5    0.15    0.67
   6   9   1    3.07    0.67
   6  11  -5    2.62    0.89
   6  16  -5   -0.02    0.79
   4   6  -6    0.10    0.59
   5   5  -3    2.06    0.62
   5   9  -6    1.03    0.91
   6   8   0  123.59    1.40
   6   9  -4   28.57    1.11
   6  12  -5    0.53    0.96
   6  15  -5    4.35    0.88
   3  17  -8    0.43    0.76
   4  18  -7   -0.29    0.79
   6   8  -3    0.50    0.72
   6  13  -5    7.79    0.94
   4   9  -7   -0.02    0.87
   5   6  -4  149.76    1.49
   6   8  -1    0.58    0.76
   6  10   1    0.51    0.68
   6  18  -3    0.09    0.74
   3  10  -8    0.36    0.78
   4   5  -5   -0.17    0.54
   5  10  -6   34.85    1.16
   5  19  -5   -0.17    0.70
   5  21  -3   -0.17    0.63
   5  21   0   -0.41    0.62
   6   8  -2    0.26    0.70
   6   9   0   -0.01    0.73
   6  10  -4    3.92    0.85
   6  16   1    3.14    0.83
   3  16  -8   -0.01    0.78
   4  17  -7    0.27    0.72
   6   9  -3    1.28    0.74
   6  11   1   14.63    0.84
   6  15   1   13.30    0.93
   6  16  -4    0.40    0.73
   6  18  -1    0.43    0.67
   3   5  -6    0.98    0.56
   3   7  -7  286.43    2.05
   3  11  -8    2.76    0.82
   4  10  -7    0.30    0.89
   5  11  -6    2.49    0.89
   6  12   1    2.32    0.82
   6  15  -4   -0.04    0.74
   6  17   0   -0.44    0.71
   3  12  -8   -0.38    0.85
   3  15  -8    0.17    0.81
   4  16  -7    0.55    0.85
   5  18  -5    0.41    0.82
   6   9  -2   10.20    0.80
   6   9  -1    3.90    0.72
   6  12  -4    0.77    0.77
   3  14  -8    0.11    0.82
   4  11  -7   -0.09    0.91
   5   6  -3    0.25    0.60
   5   7  -4   -0.02    0.70
   6  16  -3   -0.05    0.71
   6  16   0    0.98    0.76
   4  12  -7    0.01    0.94
   4  14  -7    0.49    0.91
   4  15  -7    2.21    0.85
   5  20  -3   -0.54    0.61
   6  10  -2    3.52    0.78
   6  10  -1   -0.06    0.81
   6  11  -3    6.45    0.80
   6  11   0    0.55    0.80
   6  15  -3    6.02    0.87
   6  15   0   -0.16    0.85
   4   6  -5    0.04    0.62
   4  13  -7   -0.06    0.84
   5   6  -2  113.17    1.23
   5  17  -5   -0.38    0.79
   5  19   1    0.71    0.74
   6  12  -3    0.51    0.74
   6  12   0   37.57    1.13
   6  14  -3    0.44    0.74
   6  14   0   36.12    1.16
   6  16  -2   13.33    0.88
   3   8  -7    2.07    0.80
   4   8  -6   57.32    1.20
   5  17   2   -0.79    0.76
   5  20  -1    0.68    0.70
   6  11  -2    0.92    0.78
   6  11  -1   14.12    0.89
   6  13   0   -0.01    0.76
   6  15  -2    5.15    0.82
   2  17  -8   -0.17    0.71
   3  18  -7    0.26    0.76
   4  20  -5   -0.11    0.71
   4  21  -4    0.23    0.68
   5  10  -5   12.66    0.92
   5  16  -5    4.50    0.89
   6  12  -2   14.93    0.91
   6  13  -2   34.69    1.14
   6  14  -2    2.71    0.81
   5   7  -3   56.79    1.00
   5   8  -4   64.31    1.13
   5  16   2    0.06    0.79
   5  18  -4    0.06    0.71
   2  16  -8    1.38    0.84
   5  11  -5   10.10    0.93
   5  15  -5    0.59    0.86
   5  18   1   -0.15    0.75
   5  19   0    0.03    0.66
   3  17  -7    0.75    0.82
   5   7  -2    6.04    0.69
   5  12  -5    1.32    0.85
   5  13  -5    2.26    0.88
   5  14  -5   13.06    0.99
   5  17  -4   -0.55    0.82
   2  15  -8    0.41    0.85
   4   7  -5    0.10    0.59
   4  19  -5    0.15    0.75
   5   9  -4   -0.34    0.71
   5  11   2    6.23    0.71
   5  18  -3    0.64    0.80
   3  21  -5    0.63    0.74
   2  12  -8    1.05    0.80
   2  13  -8    4.23    0.90
   2  14  -8    0.25    0.83
   2  19  -7   13.55    0.89
   3  10  -7    0.42    0.86
   3  16  -7    0.97    0.79
   4  21   0    0.00    0.68
   5  16  -4    0.64    0.76
   4  11  -6    0.60    0.83
   4  18  -5   -0.10    0.80
   4  21  -2   -0.16    0.62
   5  15  -4    1.18    0.78
   5  18  -2    0.86    0.73
   1  17  -8   -0.32    0.73
   3   7  -6    0.02    0.63
   3  11  -7   19.91    1.07
   3  15  -7    0.17    0.82
   4   8  -5    0.43    0.74
   4  12  -6   19.91    1.03
   4  13  -6   -0.07    0.87
   4  20   1    0.79    0.72
   5   8  -2  127.83    1.31
   5   8  -1    3.57    0.61
   5   9  -3   10.04    0.73
   5  11  -4    0.75    0.77
   5  14  -4   34.31    1.08
   3  12  -7   -0.45    0.88
   3  13  -7    4.87    0.96
   3  14  -7   -0.66    0.82
   4  19  -4   -0.04    0.80
   4  20  -3    0.14    0.75
   5  10   1    1.98    0.59
   5  12  -4    2.74    0.80
   5  17   0   -0.12    0.74
   2  18  -7    0.03    0.72
   3  20  -5    0.79    0.74
   3  22  -3   -0.29    0.62
   4  17  -5    0.75    0.85
   5   9   0    0.27    0.57
   5  15   1    1.85    0.81
   5  16  -3    1.93    0.74
   5  17  -2   -0.11    0.73
   1  16  -8   -0.01    0.77
   5   9  -2   56.68    0.99
   5  10  -3    1.77    0.67
   5  11   1    1.41    0.64
   5  14   1   18.30    0.96
   5  15  -3    1.71    0.75
   5  16   0   17.29    1.00
   2   8  -7   -0.27    0.68
   2  20  -6    2.36    0.75
   3  21  -4   -0.16    0.68
   4   7  -4  110.14    1.21
   4  16  -5    0.91    0.98
   5   9  -1    1.93    0.61
   5  11  -3    3.08    0.73
   5  12   1    0.30    0.68
   5  13   1    6.64    0.76
   5  14  -3    1.11    0.76
   5  16  -2    0.82    0.76
   1  15  -8    0.84    0.82
   2  17  -7   21.68    1.04
   3  22  -2   -0.04    0.61
   3  22   0    0.31    0.65
   4  19   1    2.06    0.77
   4  20  -1    0.28    0.66
   5  10  -2   55.27    1.03
   5  10   0    2.92    0.63
   5  13  -3   -0.06    0.71
   5  15   0    0.03    0.80
   1  19  -7   -0.23    0.72
   3   6  -5    8.01    0.57
   4  15  -5    0.89    0.88
   4  19  -3    3.33    0.78
   5  10  -1    1.66    0.63
   5  11   0    0.76    0.71
   5  15  -2   15.49    0.89
   1  14  -8    1.60    0.85
   2  21  -5    4.31    0.75
   3  19  -5    1.27    0.80
   4  14  -5    2.36    0.97
   5  11  -2    5.48    0.72
   5  12   0   72.41    1.23
   5  13   0   -0.58    0.77
   2  16  -7    0.51    0.85
   3  20  -4    1.46    0.83
   3  21  -3    4.19    0.74
   4   8  -4   84.42    1.12
   4  13  -5    1.51    0.86
   4  17  -4    1.41    0.77
   4  19  -2    0.91    0.71
   4  19   0   -0.01    0.75
   5  11  -1    1.21    0.65
   5  12  -2   32.14    0.97
   5  12  -1    0.46    0.75
   5  13  -2    4.58    0.78
   5  13  -1    5.86    0.85
   4  18  -3    1.35    0.72
   4  18   1    0.64    0.76
   2  10  -7   -0.21    0.74
   3  10  -6    0.32    0.82
   3  15  -6    1.79    0.86
   3  18  -5    0.35    0.85
   4   7  -3   19.72    0.68
   4  16  -4    3.81    0.82
   1  18  -7    0.51    0.74
   2  14  -7   -0.16    0.83
   3  14  -6    5.77    0.98
   3  21  -2    4.01    0.69
   3  21   0    0.20    0.66
   4   9  -4    0.53    0.60
   2  11  -7    1.24    0.81
   2  12  -7    0.97    0.83
   2  18  -6    5.83    0.94
   3  11  -6    0.27    0.78
   3  12  -6    2.77    0.88
   3  13  -6    3.19    0.93
   4  15  -4    9.28    0.85
   4  17  -3    1.46    0.72
   1  20  -6    0.95    0.70
   2  22  -3    0.68    0.66
   3  19  -4    0.80    0.75
   3  20  -3    0.61    0.71
   4  10  -4    8.07    0.72
   4  15   2   45.45    1.08
   4  17   1    6.75    0.76
   0  19  -7    0.31    0.70
   1  17  -7   -0.32    0.77
   2   7  -6   -0.13    0.54
   2  21  -4    0.68    0.72
   2  22   1    0.55    0.64
   3  17  -5    0.35    0.87
   3  20   1    0.62    0.73
   4   8  -3    7.65    0.60
   4  10   2    3.82    0.54
   4  11  -4    4.84    0.74
   4  14  -4   92.39    1.43
   4  11   2   14.15    0.69
   4  12  -4   18.16    0.90
   4  13  -4    0.46    0.77
   4  14   2   18.38    0.86
   4  16  -3    0.36    0.72
   4  17   0    0.17    0.76
   1  21  -5    0.61    0.70
   2  17  -6    0.54    0.81
   2  21   2   -0.38    0.63
   2  22  -2    0.29    0.64
   3  16  -5   18.37    1.05
   3  20  -2    1.75    0.72
   4   9  -3    0.25    0.61
   4  12   2   14.37    0.74
   4  13   2   15.43    0.81
   4  16   1    0.60    0.70
   1  22  -4    0.16    0.69
   2  19  -5   21.39    1.05
   2  22   0    0.41    0.65
   3  18  -4    6.35    0.86
   4   8  -2   45.79    0.82
   4  15  -3    1.32    0.73
   1  16  -7    0.85    0.75
   1  19  -6    1.08    0.74
   4  10  -3    8.52    0.66
   4  14  -3    3.39    0.75
   4  15   1    8.42    0.86
   4  16  -2   51.92    1.15
   0  18  -7    0.24    0.79
   2   8  -6    8.64    0.69
   2  16  -6    0.42    0.85
   2  20  -4    0.57    0.79
   2  21  -3   31.45    1.09
   3  18   2   -0.02    0.70
   3  19   1    0.51    0.75
   4   8  -1   14.20    0.62
   4  16  -1   -0.25    0.74
   1  15  -7    0.06    0.84
   3  14  -5   16.03    1.01
   3  17  -4    0.67    0.80
   3  19  -2    2.12    0.84
   4   9  -2  113.37    1.16
   4  10   1    0.56    0.54
   4  11  -3    0.13    0.57
   4  12  -3    3.02    0.69
   4  14   1    1.48    0.74
   4  15  -2   48.86    1.10
  -1  19  -7   -0.03    0.66
   0  20  -6    4.35    0.76
   2  15  -6    0.28    0.84
   2  18  -5    1.64    0.88
   3  18  -3    1.28    0.78
   3  19   0   -0.22    0.76
   4  11   1    2.55    0.62
   4  13   1    3.09    0.75
   4  15  -1    8.48    0.87
   4  15   0    1.03    0.73
   1  14  -7   -0.17    0.86
   1  18  -6    1.50    0.80
   1  20  -5    4.13    0.81
   1  22  -3    1.91    0.79
   2   9  -6    1.64    0.62
   2  21  -2    0.34    0.71
   4  10  -2    3.47    0.58
   4  12   1    3.66    0.63
   4  14  -2   19.12    0.87
   0  17  -7    0.70    0.82
   1  21  -4    0.41    0.84
   2  10  -6   13.80    0.88
   2  20   2   -0.29    0.75
   2  21   0    0.53    0.76
   3  16  -4    2.71    0.83
   4  11  -2   11.78    0.70
   4  12  -2   15.74    0.76
   4  13  -2   13.60    0.80
   4  14  -1    1.29    0.73
   4  14   0  325.34    2.21
   1  12  -7    1.74    0.82
   2  13  -6    0.69    0.92
   2  19  -4    0.20    0.84
   2  20  -3    0.44    0.75
   3  18   1    0.96    0.78
   4  10  -1    0.26    0.53
   4  13  -1    3.87    0.77
   4  13   0    0.06    0.67
   0  22  -4    6.43    0.90
   2  11  -6    2.56    0.78
   2  12  -6    0.57    0.81
   3  15  -4    0.30    0.83
   3  17  -3    1.56    0.78
   3  18  -2    0.30    0.75
   4  11  -1    2.22    0.59
   4  12  -1    2.75    0.64
  -1  18  -7   -0.10    0.75
   0  16  -7    0.29    0.80
   0  19  -6    0.12    0.82
   1  17  -6   -0.21    0.81
   1  22  -2    1.47    0.74
   1  22   1    0.38    0.72
   3  18   0    4.42    0.83
   1  19  -5    0.19    0.83
   2  20  -2    0.04    0.85
   3  14  -4    3.65    0.86
   3  16   2    0.23    0.73
  -1  20  -6   -0.43    0.71
   2  16  -5    0.12    0.91
   2  18  -4    3.36    0.90
   3  10  -4    0.32    0.69
   3  13  -4    0.92    0.80
   3  16  -3    3.27    0.79
   0  15  -7   -0.19    0.83
   1   7  -6    0.16    0.54
   1  16  -6    0.09    0.93
   1  20  -4    5.32    0.90
   1  21  -3   11.55    0.92
   2  19   2    0.75    0.74
   2  20   0    1.25    0.81
   3  11  -4    2.03    0.69
   2  15  -5   46.41    1.32
   3  15  -3   11.12    0.87
   3  15   2    5.53    0.79
   3  17  -1    2.70    0.78
   3  17   0    0.12    0.72
  -1  17  -7    0.52    0.80
   0  18  -6    5.78    0.87
   0  22  -3    0.24    0.71
   1  18  -5   -0.50    0.88
   2   8  -5    0.11    0.59
   3   8  -3   26.87    0.70
   3  16  -2   -0.10    0.83
  -2  18  -7    0.44    0.74
   0  14  -7   -0.60    0.84
   0  21  -4   -0.37    0.79
   1  15  -6    1.23    0.89
   1  21  -2    1.78    0.80
   2  17  -4    1.18    0.89
   2  19  -2    0.80    0.79
  -1  22  -4    0.54    0.71
   0  22   2    8.38    0.81
   2   9  -5    0.55    0.66
   2  18  -3    0.56    0.82
   3  14  -3    1.56    0.75
   3  14   2   17.24    0.86
   3  16   0    3.86    0.86
  -2  20  -6    2.06    0.75
  -1  19  -6    0.57    0.74
   0  10  -7    0.33    0.75
   0  13  -7    1.44    0.82
   1  14  -6   -0.03    0.93
   1  19  -4   -0.11    0.88
   1  20  -3    0.88    0.84
   2  18   2   -0.22    0.77
   2  19  -1    8.31    0.86
   2  19   0    0.14    0.80
   3   9  -3    0.51    0.53
   3  13  -3   32.06    0.95
   3  15  -2    8.59    0.81
  -1  16  -7    0.62    0.81
   0  11  -7    0.73    0.76
   0  12  -7    0.41    0.78
   0  17  -6    4.60    0.97
   0  22  -2   20.61    1.04
   1  17  -5   -0.68    0.93
   1  21   0   -0.21    0.74
   2  16  -4    2.11    0.90
   3  10  -3    0.40    0.56
   3  11  -3   73.68    1.06
   3  12  -3    3.32    0.69
   3  13   2    0.50    0.64
   0  22   1   -0.60    0.75
   1   9  -6    7.17    0.70
   1  13  -6    1.67    0.85
   1  20   2    1.63    0.80
   3  12   2   31.66    0.81
   3  14  -2   19.13    0.87
  -3  18  -7   -0.53    0.68
   0  22  -1    0.85    0.84
   1  11  -6    0.39    0.80
   2  17  -3   36.75    1.14
   2  18  -2    0.01    0.79
   3  14   1  104.03    1.37
  -2  21  -5    8.52    0.84
  -1  23  -1   15.23    0.93
   0  21  -3    0.37    0.80
   1  20  -2    2.48    0.85
   2  15  -4   -0.10    0.87
   2  18   1    0.57    0.75
   3   9  -2    1.40    0.50
   3  13  -2    0.53    0.66
   7   7  -2    0.61    0.82
   7   7   7   95.73    1.87
   7  10  -3    2.01    0.92
   8   6   1    1.17    0.87
   9  11   4    0.41    1.00
   9  15   4    0.13    0.80
   9  16   2    0.10    0.67
   9  16   3   -0.09    0.69
   6   2   4   -0.05    0.80
   8   8  -1    0.17    0.95
   8  11  -2   -0.03    0.94
   8  12  -2   15.53    1.03
   8  12   7    0.36    0.97
   8  13   7    1.44    0.90
   9   9   3    1.43    1.00
   9  10   1    3.09    0.96
   9  10   4   10.63    1.14
   7   4   5   -0.71    1.04
   7   5   6    0.52    1.05
   8   8   6   21.19    1.29
   8  11   7   -0.13    0.96
   8  15  -2    8.80    0.97
   9  13   0    0.20    0.79
   9  13   5    0.54    0.89
   9  14   0   18.16    1.01
   6   6  -3    2.44    0.66
   7   3   2    0.45    0.83
   7   3   3   21.79    1.07
   8   5   2   37.43    1.30
   8   5   3    5.31    1.07
   8   6   0    2.91    0.94
   9   9   1   -0.07    0.92
   9   9   4    0.81    1.10
   9  14   5    0.32    0.75
   9  15   0   -0.21    0.76
   6   3   6    2.46    0.94
   7   3   1   71.16    1.30
   7   6  -2    6.89    0.85
   8   6   5    2.33    1.11
   8  10   7    0.04    0.98
   9   8   3    0.40    0.98
   9  15   5    0.24    0.75
   9  17   1    0.40    0.64
   6   4  -2    2.10    0.66
   7   3   4   -0.37    0.91
   7   6   7    1.77    1.05
   8   7   6    6.87    1.12
   8   9  -2    0.59    0.94
   9   8   1    4.06    0.94
   9  16   0    4.41    0.75
   6   2   5    6.36    0.83
   7   8  -3    7.86    0.89
   9   8   4   12.13    1.14
   9   9   0    0.67    0.90
   8   9   7   -0.48    0.90
   9   7   2    4.27    0.97
   9   7   3    3.39    1.04
   9  12  -1    0.08    0.78
   9  13  -1    0.06    0.74
   9  14  -1    0.38    0.76
   8   4   2    6.89    0.97
   8   5   0   -0.13    0.85
   8   8  -2   -0.03    0.90
   9  11  -1    1.89    0.82
   9  12   6    1.58    0.82
   9  13   6    0.77    0.79
   6   1   3   85.29    1.23
   7   3   0   -0.02    0.68
   7   4   6    0.12    0.94
   8   4   3    0.97    0.95
   8   5   5    4.16    1.05
   9   7   4   -0.41    1.08
   9   8   0   40.45    1.23
   9  10  -1    2.98    0.83
   9  11   6    0.93    0.84
   9  15  -1   -0.24    0.73
   6   5  -3    0.96    0.57
   7   3   5    3.46    0.92
   7   7  -3  274.80    2.14
   8   6   6    1.85    0.98
   8   8   7   -0.09    0.95
   9   8   5    1.74    0.92
   6   1   4   30.32    0.93
   7   2   2    2.25    0.75
   8  11  -3    0.26    0.81
   8  12  -3    1.29    0.79
   9   6   3    0.44    0.94
   9   9  -1    0.25    0.78
   9  10   6   10.81    0.95
   9  16  -1    0.73    0.63
  10  12   2    1.15    0.77
  10  12   3    1.71    0.78
  10  13   3    1.60    0.72
   7   5   7    1.81    0.93
   9   6   1    4.14    0.95
   9   7   0    0.72    0.84
  10  11   2   -0.28    0.71
  10  11   3    0.66    0.78
  10  14   2    0.83    0.60
  10  14   3    0.83    0.65
   7   2   4    2.83    0.84
   8  10  -3    1.09    0.77
   9   9   6    1.18    0.88
  10  10   2    0.68    0.74
  10  11   1    1.77    0.79
  10  12   1    0.18    0.66
  10  13   1    9.29    0.73
  10  15   2    2.17    0.61
   6   2   6    7.76    0.83
   8   7   7    3.41    0.90
   9  12  -2    6.89    0.82
   9  13  -2    2.42    0.76
  10  10   1    1.14    0.81
  10  11   4    0.72    0.81
  10  12   4    2.95    0.71
  10  13   4    0.08    0.63
  10  14   4    2.54    0.68
   7   6  -3    8.53    0.71
   8   3   2    0.53    0.83
   8   4   5    1.45    0.97
   8   9  -3    3.60    0.78
   9   5   2    5.78    0.99
   9  11  -2   -0.07    0.77
  10   9   3    2.49    0.89
   7   4  -2    0.45    0.63
   8   5   6    0.81    0.89
   8   6  -2    3.66    0.84
   9   5   3    0.43    0.91
   9   6   0   14.28    0.95
   9   8   6   14.88    1.00
   9  10  -2   10.40    0.91
  10   9   1    1.28    0.85
  10  10   4    0.24    0.74
  10  13   0   -0.21    0.59
   6   1   5   32.93    0.93
   7   2   0   31.76    0.88
   7   3   6    0.28    0.81
   8   3   4    5.08    0.98
   9   5   1   -0.16    0.78
   9   6   5    1.69    0.91
   9  15  -2    0.83    0.62
  10   8   2    3.32    0.87
  10   9   4    0.72    0.86
  10  14   0   22.42    0.81
   6   4  -3   -0.44    0.47
   7   2   5    2.29    0.79
   8   8  -3   -0.28    0.72
   9   9  -2    9.57    0.90
   9  11   7    0.87    0.64
  10   8   3    1.37    0.80
  10  15   0   -0.06    0.54
   7   1   2    2.85    0.68
   8   4  -1    6.97    0.76
   8   6   7    0.43    0.80
   9   7   6    1.45    0.86
   9  10   7    0.02    0.69
  10   8   1    0.47    0.75
  10   9   0    0.13    0.80
   8   3   0   -0.27    0.70
   9   5   0    0.19    0.79
  10   8   4    2.61    0.82
   7   5  -3   24.23    0.79
   8   5  -2   33.06    1.01
   9   4   3   -0.23    0.86
  10   7   3    3.03    0.84
  10  12  -1    0.43    0.66
  10  13  -1   13.74    0.77
   6   0   4  122.97    1.36
   7   1   4    4.69    0.72
   8   2   2   40.81    1.10
   8   2   3    0.44    0.81
   8   3   5    8.75    0.87
   8   4   6   13.93    0.97
   8   7  -3    3.61    0.77
   9   5   5    1.26    0.91
   9   9   7    0.47    0.69
  10   7   1    0.92    0.73
  10   8   0   11.00    0.84
  10  11  -1    1.06    0.65
  10  14  -1   10.87    0.73
   7   2  -1   44.10    0.87
   8   2   1    0.74    0.72
   9   6   6   36.41    1.15
  10   7   4    2.57    0.81
  10  10  -1    1.70    0.66
   7   3  -2    0.22    0.51
   8   5   7    4.15    0.85
   9   8   7    0.08    0.75
  10   6   2   -0.41    0.74
  10   6   3    0.52    0.88
  10   8   5    1.26    0.71
  10   9  -1    2.18    0.74
  10  11   6   -0.23    0.61
   7   1   0    0.45    0.57
   7   2   6    4.61    0.78
   8   3  -1   89.07    1.26
   9   4   0   -0.05    0.74
   9  11  -3   -0.14    0.72
   9  12  -3   -0.56    0.61
  10   6   1    0.34    0.73
  10   7   0   -0.14    0.72
   9   3   2    0.01    0.80
   9  10  -3   -0.22    0.68
  10  10   6    1.08    0.62
  11  11   2    3.66    0.64
  11  12   2    0.33    0.51
  11  13   2    1.63    0.53
   7   1   5    1.04    0.74
   8   4  -2    6.57    0.68
   8   6  -3   -0.30    0.61
   9   3   3    0.58    0.82
   9   4   5   -0.03    0.86
  10   7   5   -0.22    0.68
  10   8  -1    1.23    0.68
  10   9   6    0.62    0.67
  11  10   2    3.10    0.68
  11  12   1    0.33    0.54
  11  12   3    0.21    0.47
   7   4  -3    0.31    0.50
   8   3   6    2.12    0.79
   9   3   1    1.40    0.75
   9   5   6    0.55    0.80
   9   6  -2   24.75    0.97
   9   7   7    1.80    0.74
   9   9  -3    3.52    0.71
  10   5   2    2.61    0.77
  10   5   3    2.38    0.90
  10   6   0   16.97    0.89
  11  10   3   -0.06    0.58
  11  11   1    5.33    0.59
   7   0   3    1.77    0.62
   8   1   2   81.83    1.30
   8   2   5    2.20    0.74
   9   3   4    1.92    0.80
  10   5   1   10.20    0.82
  10  11  -2   -0.43    0.62
  10  12  -2    1.76    0.62
  10  13  -2   -0.04    0.56
  11   9   2    1.98    0.61
  11   9   3   -0.37    0.67
  11  10   1    0.21    0.57
  11  11   4    0.09    0.57
   7   0   1  534.89    2.47
   7   6  -4    5.83    0.58
   9   4  -1    2.37    0.79
  10  10  -2    0.86    0.65
  10  14  -2    0.57    0.54
  11   9   1   11.97    0.73
  11  10   4    0.00    0.55
   7   1  -1   99.01    1.10
   7   2  -2    2.10    0.53
   8   1   1   87.10    1.25
   9   3   0   -0.19    0.71
   9   8  -3    1.20    0.69
  10   6   5    2.13    0.72
  11   8   2    1.10    0.63
  11  12   0    9.69    0.59
  11  13   0    0.59    0.48
   8   1   4   36.84    1.08
   8   2  -1    0.99    0.67
   9   2   2    7.10    0.91
   9   6   7    0.86    0.73
  10   4   2    4.55    0.83
  10   5   0    0.57    0.78
  10   9  -2    8.17    0.71
  11   8   3    0.13    0.63
  11   9   4    0.54    0.58
   8   3  -2    0.37    0.62
   9   2   3   -0.08    0.77
   9   3   5    0.36    0.81
  10   4   3    0.97    0.78
  10   7   6    0.86    0.67
   6  -1   4   29.37    0.75
   7   1   6    3.52    0.73
   8   1   0    1.16    0.65
   9   2   1    0.35    0.71
   9   4   6    8.71    0.82
  10   4   1    0.48    0.69
  10   8  -2    1.82    0.66
  11   7   2   -0.13    0.63
  11   7   3   46.61    1.12
  11   8   4    1.54    0.60
   6   4  -4   27.78    0.62
   9   2   4    0.58    0.82
  10   5   5    0.61    0.69
  11   7   1    3.87    0.67
  11   8   0    0.87    0.59
   7   0   5  143.65    1.50
   7   5  -4    0.30    0.45
   8   2   6    0.86    0.71
   8   7  -4    0.66    0.57
   9   3  -1    3.05    0.70
  11   9   5    5.71    0.61
  11  11  -1    6.41    0.60
  11  12  -1    0.19    0.50
  11  13  -1    1.50    0.48
   8   1   5   13.61    0.84
   8   4  -3    0.05    0.57
   9   5   7   -0.13    0.71
  10   4   0    1.84    0.71
  10   6   6    0.28    0.67
  11   6   2    0.91    0.65
  11   6   3    2.05    0.78
  11   7   4    0.01    0.61
  11  10  -1   -0.14    0.51
   7  -1   2    2.87    0.57
   9   4  -2   19.51    0.81
   9   6  -3    0.58    0.65
  10   3   2    0.50    0.72
  10   3   3    4.01    0.87
  11   6   1    1.08    0.63
  11   7   0   -0.14    0.60
  11   8   5    0.98    0.61
  11   9  -1   15.72    0.75
   6  -1   5   32.29    0.80
  10   3   1    7.29    0.76
  10   8   7    0.42    0.54
  10  10  -3    2.53    0.66
  10  11  -3   -0.40    0.56
   8   1  -1   93.20    1.15
   8   6  -4   10.06    0.61
   9   2   5    0.50    0.69
   9   3   6   -0.39    0.70
  10   4   5    0.16    0.68
  10   6  -2    1.04    0.70
  11   8  -1    3.91    0.65
   7  -1   4    4.38    0.66
   9   1   1   -0.09    0.68
  10   3   4   -0.17    0.71
  10   5   6    0.43    0.66
  10   9  -3    1.64    0.61
  11   5   2    0.56    0.64
  11   5   3    6.16    0.74
  11   6   0   13.45    0.76
  11   7   5    6.69    0.65
   7   4  -4    0.07    0.45
   8   0   0  875.10    3.15
   9   1   4    0.14    0.77
   9   2  -1    0.64    0.67
   9   5  -3    2.21    0.65
  10   3   0   -0.08    0.65
  10   4  -1    0.78    0.67
  10   7   7    2.10    0.59
  11   5   1    6.28    0.69
  12  10   2    0.04    0.47
   6  -2   3    0.89    0.45
   7   2  -3    1.67    0.45
   9   3  -2    0.69    0.70
  10   8  -3    0.00    0.61
  11  11  -2    2.81    0.58
  11  12  -2    0.43    0.49
  12   9   2    0.22    0.50
  12  10   1    0.46    0.46
   7  -1   0    0.01    0.43
   8   1   6    0.12    0.66
   9   1   0    1.29    0.67
  10   2   3    0.99    0.74
  10   5  -2    1.88    0.63
  11   5   0    0.14    0.69
  11   6   5    0.36    0.62
  11  10  -2    2.65    0.58
  12   9   3    0.28    0.50
  10   3   5    1.78    0.67
  11   4   2    1.54    0.66
  11   4   3    2.25    0.77
  11   9  -2    2.69    0.59
  12   8   2   -0.20    0.49
  12   9   1    0.01    0.45
   6  -2   4    0.39    0.44
   7  -1   5    1.32    0.63
   8  -1   2   76.24    1.16
   8  -1   3   60.45    1.09
   9   2   6    6.25    0.72
  10   2   4   10.29    0.87
  10   4   6    5.78    0.72
  11   4   1    1.06    0.63
  12   8   1   -0.05    0.52
  12   8   3   -0.28    0.47
   9   1   5    0.02    0.63
   9   4  -3    0.74    0.62
   9   7  -4   -0.68    0.55
  10   2   0    0.30    0.65
  11   7   6   -0.67    0.52
  11   8  -2    1.10    0.58
  12   7   2    0.23    0.54
   7  -2   2    1.91    0.54
   7  -2   3    2.77    0.59
  10   4  -2    5.14    0.72
  11   4   0    0.51    0.70
  11   5   5    6.29    0.64
  12   7   1    0.23    0.53
  12   7   3    2.58    0.59
   7  -2   1   31.40    0.74
   7   3  -4   -0.23    0.42
   8  -1   4   35.04    0.93
   9   1  -1    0.09    0.63
  10   1   2   10.38    0.82
  10   6  -3   -0.06    0.62
  11   3   2    2.36    0.67
  11   7  -2    0.27    0.61
  12   8   0    0.08    0.50
  12   8   4    3.81    0.51
   8  -1   0    1.75    0.57
   8   2  -3    0.79    0.54
   8   4  -4   39.02    0.80
  10   1   1   53.42    1.10
  11   3   1    2.75    0.65
  11   3   3    3.95    0.71
  12   6   2    0.36    0.55
   6  -2   5    6.47    0.56
   7  -2   4    2.89    0.59
  10   2   5    5.97    0.70
  10   3   6    0.30    0.68
  11   6   6    0.68    0.54
  12   6   1   -0.11    0.55
  12   6   3   -0.01    0.51
  12   7   0   -0.01    0.51
   8   0   6    7.25    0.73
   9   3  -3    3.50    0.62
  10   1   4    0.58    0.72
  10   2  -1   11.49    0.75
  11   3   4    0.28    0.69
  11   6  -2    1.65    0.65
  12   9  -1    0.17    0.47
  12  10  -1    0.87    0.44
   7  -2   0   28.42    0.65
   9   1   6    1.04    0.67
  10   1   0    0.48    0.65
  10   3  -2    0.81    0.68
  10   5  -3    2.04    0.63
  11   3   0    0.30    0.62
  11   4  -1    0.28    0.60
  12   5   2    1.00    0.59
   8  -2   2   39.91    0.91
   8  -1   5   13.91    0.78
  11   2   2    0.48    0.66
  12   5   1    0.03    0.58
  12   5   3    1.53    0.60
  12   6   0    3.84    0.54
  12   8  -1    0.06    0.47
   8  -2   3    0.77    0.60
   9  -1   1    0.22    0.66
   9   0  -1    4.37    0.66
  11   2   1    2.37    0.64
  11   2   3    4.05    0.70
  11   5   6    0.35    0.54
  11   9  -3    0.03    0.51
   6  -3   1   97.23    0.95
   8  -2   1    0.85    0.58
   8  -1  -1   89.70    1.06
  11   5  -2   -0.19    0.55
  11   8  -3    2.24    0.57
  12   7  -1   -0.01    0.45
   7  -2   5    2.47    0.59
   7   2  -4    4.62    0.41
   8   1  -3   49.38    0.85
   8   3  -4    1.82    0.49
   9  -1   4   -0.46    0.71
  10   1   5    1.82    0.69
  10   4  -3    1.36    0.63
  11   3  -1    3.51    0.71
  11   3   5    2.11    0.62
  12   4   2    0.22    0.55
  12   5   0   -0.25    0.52
   6  -3   4    2.04    0.46
   9  -1   0    1.06    0.61
   9   2  -3    1.02    0.60
  11   2   0   25.60    0.83
  11   2   4    0.07    0.59
  11   7  -3   51.69    0.97
  12   4   1    3.55    0.57
  12   4   3    0.11    0.54
   7  -3   1   74.91    0.96
   7  -2  -1   40.53    0.70
   7   0  -3    1.47    0.42
  10   0   0  230.72    1.84
  10   0   4   30.00    0.97
  11   4  -2    1.24    0.62
  11   4   6    1.88    0.55
   6  -3   0    0.26    0.40
  11   1   2    0.16    0.65
  12   9  -2    0.67    0.44
  10   6  -4    4.60    0.56
  11   1   1   18.85    0.81
  11   6  -3    2.27    0.58
  12   3   2    0.61    0.62
  12   4   0    0.42    0.53
  12   8  -2   -0.12    0.47
   7  -3   4    0.19    0.52
   9  -2   2    6.49    0.71
   9  -2   3    0.72    0.72
   9  -1   5   -0.26    0.65
  10  -1   2   11.55    0.86
  11   2  -1    2.43    0.62
  11   2   5    0.02    0.60
  12   3   1    7.73    0.63
  12   5   5    1.40    0.47
   7  -3   0    0.05    0.41
   8  -2   5    2.34    0.64
   8   2  -4    3.58    0.50
   9  -2   1    0.26    0.63
   9  -1  -1    0.84    0.59
  10  -1   1   57.78    1.08
  11   1   0   -0.19    0.59
  11   1   4    0.64    0.65
  12   7  -2    0.77    0.45
  13   7   1   -0.04    0.39
   6  -3   5   19.33    0.64
   8  -2  -1    0.28    0.49
   9   3  -4    2.38    0.55
  10   1   6    2.23    0.63
  11   3  -2    2.04    0.57
  11   3   6    0.09    0.54
   8  -3   1   87.11    1.09
   9  -2   0   50.80    0.99
   9  -2   4    1.03    0.69
  10   5  -4    0.76    0.51
  12   3   0    0.02    0.53
  12   6  -2   -0.03    0.49
  13   6   2    5.11    0.46
   6  -3  -1  102.00    0.88
  10  -1   0    1.21    0.62
  12   2   2    0.07    0.56
  12   4   5   -0.17    0.46
  13   7   0   -0.14    0.37
   6  -4   1   30.50    0.62
   6  -4   3    0.32    0.39
   7  -2  -2    1.67    0.40
   8  -3   0    0.13    0.56
   8  -3   4    4.83    0.66
  10   2  -3    1.46    0.62
  11   1  -1   24.89    0.87
  12   2   1    1.52    0.56
  12   2   3    0.08    0.54
  13   5   2    0.61    0.45
   7  -3  -1   79.78    0.87
  11   1   5    0.78    0.59
  11   4  -3    1.19    0.57
  12   5  -2    0.71    0.52
   7  -4   1    1.78    0.51
   7  -4   3    2.76    0.53
   9  -1  -2    1.44    0.55
   9  -1   6    0.11    0.63
  10  -2   2   15.49    0.85
  10   4  -4    0.60    0.50
  12   2   0    2.38    0.56
  12   3  -1   10.53    0.62
   6  -4   4   45.26    0.75
   8   1  -4   29.81    0.68
   9  -3   2    0.02    0.63
   9  -2  -1    0.97    0.57
   9  -2   5    0.26    0.63
   9   2  -4    0.43    0.51
  10  -2   1   14.11    0.76
  11   2   6    0.06    0.53
  12   2   4    0.70    0.52
  12   3   5    2.80    0.52
  12   8  -3    0.15    0.43
   6  -4   0   82.07    0.85
   6   0  -4   63.03    0.69
   8  -2  -2   31.87    0.70
   9  -3   1    1.69    0.63
   9  -3   3    0.36    0.62
   9   0  -3    3.00    0.56
  10  -1   5    2.23    0.64
  10   0   6    0.38    0.60
  12   4  -2   -0.05    0.53
  13   4   1    1.27    0.48
  13   4   2    1.25    0.44
  13   5   0   -0.15    0.39
   8  -3  -1   84.60    1.01
   8  -1  -3   54.59    0.83
  11  -1   1   20.49    0.86
  11  -1   2    0.01    0.63
  12   1   1   21.10    0.75
  12   7  -3    0.60    0.46
  13   4   3    0.71    0.43
  13   6  -1    1.54    0.43
   7  -4   4    0.30    0.51
   8  -4   1    6.90    0.65
   9  -3   0   -0.28    0.57
  10  -2   0    0.09    0.60
  10  -2   4   10.13    0.77
  10   3  -4    0.11    0.51
  11   6  -4   -0.29    0.48
  12   2  -1    1.83    0.60
   8  -4   3    0.75    0.56
  12   1   0   -0.04    0.54
  12   6  -3    0.72    0.47
  13   3   2    0.17    0.48
  13   4   0    1.80    0.43
   6  -2  -3    0.85    0.36
  11  -1   0    0.04    0.58
  12   1   4    5.80    0.62
  12   2   5    0.15    0.51
  12   3  -2    0.48    0.49
  13   3   1    0.15    0.42
   7  -3  -2    0.32    0.39
   8  -4   0    0.40    0.52
   9   1  -4    0.52    0.51
  10  -1  -2    9.84    0.71
  11  -1   4    0.45    0.58
  11   5  -4    0.34    0.50
  12   0   2    0.98    0.62
  13   3   3    0.16    0.41
   7  -2  -3    1.83    0.37
  10  -3   2    0.59    0.65
  10  -2  -1   12.22    0.70
  11   2  -3    3.07    0.55
  13   3   0    0.05    0.47
   7  -4  -1    2.14    0.43
   9  -3  -1    3.41    0.58
   9  -1  -3   11.74    0.59
  10  -3   3    3.65    0.70
  11  -2   2    0.06    0.69
  12   1  -1   25.82    0.77
   6  -5   1   21.84    0.58
   7  -4   5    0.05    0.52
   8  -3  -2    0.48    0.46
   9  -4   1    2.54    0.63
   9  -4   3    0.15    0.65
   9  -3   5   -0.04    0.60
  10  -2   5    6.34    0.65
  11  -2   1    1.61    0.62
  11  -1  -1   24.55    0.81
  11   4  -4   -0.27    0.49
  12   0   0   40.29    0.88
  12   2  -2    0.68    0.56
  13   2   1    0.98    0.43
   7  -5   1  152.53    1.22
   7  -5   3   32.92    0.77
   8  -2  -3    0.89    0.48
  10  -3   0    0.59    0.58
  12   4  -3    1.09    0.49
   8  -4  -1    7.44    0.55
   9  -4   0    0.29    0.56
  10  -3   4   -0.27    0.64
  11  -2   0   27.01    0.82
  11  -1   5    0.78    0.57
  11   1  -3    0.66    0.57
  12   0   4   20.75    0.71
  13   2   0    6.09    0.50
  13   5  -2    0.71    0.40
   6  -5   0    0.69    0.41
   6  -5   4   27.43    0.63
   7  -5   0    0.39    0.45
   8  -5   3    3.51    0.63
   8  -4   5    1.25    0.58
   9  -4   4    9.46    0.66
  10   1  -4   -0.14    0.52
  11  -2   4    0.04    0.55
  11   3  -4    0.04    0.48
  12   3  -3    2.08    0.51
  13   1   1    0.23    0.47
  13   1   2    1.26    0.46
   7  -5   4    0.38    0.52
   8  -1  -4   30.10    0.67
   9  -3  -2    0.22    0.53
  13   4  -2    2.25    0.45
   6  -4  -2    1.77    0.36
   6  -3  -3   21.75    0.51
   7  -4  -2    0.46    0.39
   8  -5   0    0.57    0.52
   9  -2  -3    0.50    0.50
   9   2  -5   -0.21    0.43
  11  -3   2    2.74    0.64
  11  -2  -1    2.71    0.60
  11  -1  -2    0.39    0.56
  12  -1   0    0.12    0.52
  13   2  -1    1.04    0.47
   9  -4  -1    2.54    0.56
  10  -4   3    1.09    0.60
  13   1   0    0.26    0.43
   6  -5  -1   17.19    0.49
   7  -5  -1  141.24    1.13
   9  -5   1    0.04    0.60
  10  -4   0    2.36    0.60
  10  -3   5    1.68    0.59
  11  -3   3    3.92    0.62
  11   0  -3    1.23    0.52
  11   2  -4    0.30    0.49
  12  -1   4    6.09    0.54
  12   2  -3   -0.10    0.49
  13   3  -2    0.17    0.45
   9  -5   3    0.11    0.64
   9  -4   5   -0.04    0.57
   9  -1  -4    0.74    0.49
  11  -3   0    0.31    0.57
  11  -2   5    0.13    0.54
  12  -2   2    0.57    0.55
  12  -1  -1   28.67    0.83
  13   0   1    0.28    0.50
   6  -6   2    5.90    0.47
   6  -2  -4    0.24    0.31
   7  -6   2    6.50    0.59
   7  -2  -4    3.56    0.42
   7   0  -5   65.28    0.77
   9  -5   0   -0.33    0.61
  10   0  -4   18.59    0.67
  13   1  -1    0.06    0.45
   6  -6   1    0.62    0.42
   9   1  -5    0.10    0.46
  10  -3  -2    0.66    0.55
  11  -3   4   -0.18    0.58
  12  -2   0    2.23    0.61
  12  -2   3    0.18    0.52
   7  -6   3    5.17    0.59
   8  -2  -4    3.80    0.49
  10  -4  -1    0.71    0.56
  10  -2  -3    2.13    0.54
  11  -3  -1    4.12    0.65
  11  -2  -2    0.36    0.55
  12   4  -4    3.03    0.46
  13   2  -2    0.93    0.46
   8  -6   1    1.63    0.57
   9  -5   4    4.94    0.61
  11  -1  -3    0.74    0.56
  11   1  -4    0.07    0.48
   7  -6   0    0.15    0.47
   8  -6   3    0.77    0.61
   9  -5  -1    0.48    0.57
  11  -4   1    1.02    0.61
  12  -2   4    0.61    0.52
  13  -1   2    1.31    0.50
   7  -5  -2   14.38    0.53
   8  -6   0    2.72    0.55
  10  -5   3    2.10    0.66
  10  -1  -4   -0.03    0.51
  11  -4   0    1.26    0.62
  11  -4   3    2.53    0.57
  12  -3   2    0.58    0.59
  12  -2  -1    2.24    0.55
  12   3  -4    0.74    0.46
  13   0  -1    0.09    0.43
   6  -6   4    0.44    0.42
   7  -6   4    3.08    0.57
   9  -2  -4    0.08    0.50
  10  -5   0    0.40    0.57
  10  -4   5    0.23    0.57
  13  -1   0    0.24    0.49
  13  -1   3    1.27    0.48
   9   0  -5    3.00    0.46
  11  -3   5    2.22    0.56
  12  -3   0    0.08    0.58
  13   3  -3    0.47    0.40
   7  -6  -1   11.48    0.52
   7  -3  -4   -0.13    0.40
   7  -1  -5    0.00    0.37
   9  -6   3   -0.20    0.62
  10   1  -5    3.71    0.48
  11  -4   4    0.21    0.56
  11  -3  -2    2.07    0.56
   6  -6  -1    0.56    0.37
   6  -3  -4   -0.27    0.32
   6  -1  -5   30.17    0.49
   8  -6  -1    0.78    0.49
   8  -1  -5   11.35    0.51
   9  -5   5    1.02    0.57
  10  -5   4    0.95    0.54
  11  -4  -1    0.34    0.53
  11  -2  -3    3.22    0.53
  12   2  -4    0.94    0.46
   8  -3  -4    1.51    0.44
  12  -2  -2    0.45    0.54
  12  -2   5    0.32    0.45
  13  -2   2    1.37    0.45
  13  -1  -1    0.15    0.43
  13   2  -3    3.99    0.45
   6  -7   2   19.22    0.62
   7  -7   2    0.36    0.49
   5  -6  -1   20.39    0.48
   8  -7   2   19.80    0.71
   9  -6   4   55.62    1.02
  10  -6   1    0.93    0.60
  11  -5   0    0.48    0.61
  11  -5   3    5.89    0.67
  13  -2   0    6.27    0.48
  13  -2   3    1.25    0.45
   7  -7   0   -0.06    0.48
   9  -3  -4    2.51    0.48
   9  -1  -5    0.08    0.43
  10  -6   3    0.40    0.62
  11  -1  -4   -0.01    0.48
  12   1  -4    3.86    0.50
   5  -7   2    7.64    0.48
   6  -7   0    0.17    0.43
   7  -6  -2    6.76    0.48
   8  -7   0   -0.19    0.53
   8  -7   3    6.22    0.62
   8  -6   5    2.21    0.60
  12  -4   0    0.77    0.50
  12  -4   3   -0.05    0.48
  13   1  -3    3.94    0.46
   7  -2  -5   -0.04    0.37
  10  -5  -2    2.72    0.56
  10  -5   5    0.26    0.59
  13  -2  -1    0.90    0.42
   7  -4  -4    0.04    0.41
   8  -2  -5    0.20    0.43
  11  -5   4    0.32    0.55
  11   1  -5   -0.16    0.43
  12  -3  -2    0.17    0.48
  13  -3   1    0.40    0.44
  13  -3   2    0.05    0.43
   6  -2  -5    5.26    0.34
   7  -7  -1   83.05    0.94
   7  -7   4    0.90    0.53
   8  -4  -4   36.58    0.73
   9  -7   0    0.07    0.55
  10  -6  -1    0.72    0.53
  10  -6   4    0.89    0.59
  12  -2  -3   -0.29    0.49
  13  -3   0    0.01    0.45
   5  -7   0   -0.10    0.39
   6  -7  -1    1.27    0.43
   6  -4  -4   26.16    0.52
   9  -6   5    0.99    0.62
  10  -3  -4    0.14    0.46
  10  -1  -5    3.42    0.47
  11  -6   1    1.47    0.58
  11  -2  -4   -0.03    0.49
  13  -3   3    0.16    0.44
  13   0  -3    0.29    0.42
   9  -2  -5   -0.18    0.44
  12  -5   1    0.61    0.52
   9  -4  -4    6.57    0.52
  10  -7   1    0.57    0.59
  11  -6   0   16.10    0.69
  11  -6   3    2.65    0.62
  11   0  -5   31.81    0.69
  12  -5   0   -0.05    0.54
   7  -8   2    3.73    0.53
   8  -8   1    0.37    0.61
   9  -7   4    0.89    0.59
  10  -7   0    0.57    0.55
  11  -5  -2    0.00    0.52
  12  -5   3    2.39    0.54
  13  -3  -1    0.14    0.42
   5  -7   4   -0.43    0.38
   6  -8   2    0.16    0.48
   7  -6  -3    7.76    0.48
   7  -3  -5    3.41    0.42
   8  -8   2   -0.12    0.53
   8  -3  -5    8.34    0.54
  10  -7   3    3.50    0.63
  10  -6  -2    0.68    0.53
  12  -4  -2   -0.01    0.48
  12  -1  -4    3.49    0.47
  13  -4   1    1.72    0.45
   7  -8   0    0.46    0.52
   7  -7  -2    0.67    0.45
   8  -6  -3    0.19    0.47
  10  -2  -5    4.80    0.52
  11  -6  -1    1.00    0.52
  11  -5   5    6.15    0.56
  12  -5  -1    0.10    0.54
  13  -1  -3    4.13    0.45
   6  -6  -3    2.79    0.38
   6  -3  -5   17.53    0.45
   7  -5  -4    0.66    0.43
   8  -8   3    1.43    0.53
   8  -5  -4   13.02    0.59
   9  -8   1    6.70    0.63
   9  -8   2   24.25    0.76
  10  -6   5    1.65    0.55
  10  -4  -4    0.64    0.51
  11  -6   4    0.15    0.53
  11  -3  -4    0.20    0.48
   6  -8   3    0.36    0.41
   6  -7  -2   17.87    0.52
   9  -6  -3    0.68    0.49
   9  -3  -5   -0.18    0.46
  10  -7  -1    1.05    0.54
  11  -1  -5    0.10    0.45
   5  -8   2  119.72    1.08
   6  -5  -4   18.41    0.50
   7  -8  -1   26.82    0.68
   8  -8  -1    0.41    0.57
   9  -8   3   -0.10    0.60
   9  -5  -4    4.61    0.54
  12  -6   1    0.26    0.50
  12  -2  -4    0.96    0.45
  13  -3  -2   -0.06    0.39
  11  -7   0    0.24    0.54
  13  -2  -3    4.47    0.48
   6  -8  -1    0.90    0.43
   8  -8   4   36.04    0.86
   9  -8  -1    4.85    0.61
  10  -8   1    0.27    0.57
  10  -8   2    4.18    0.64
  11  -7   3   48.24    0.99
  13  -5   1    3.14    0.49
   8  -4  -5    2.68    0.47
  10  -6  -3    0.10    0.49
  10  -3  -5    0.62    0.46
  12  -6   3    0.06    0.46
   6  -8   4   27.33    0.63
   7  -7  -3  227.41    1.48
   7  -4  -5    2.63    0.42
   8  -7  -3    3.41    0.57
  10  -5  -4    1.01    0.50
  11  -4  -4    0.14    0.45
  11  -2  -5    0.16    0.43
  12  -6  -1   -0.12    0.45
  13  -5   0    0.26    0.40
   7  -9   2    6.63    0.57
   8  -9   2    2.40    0.55
   8  -8  -2   -0.18    0.54
   9  -8   4   14.31    0.68
   9  -4  -5    0.10    0.46
  10  -8   3    1.32    0.54
   6  -4  -5    0.11    0.33
   7  -9   0    0.50    0.55
   7  -8  -2    3.56    0.49
   7  -6  -4    5.08    0.48
   8  -9   0    0.25    0.57
   8  -6  -4    8.60    0.52
  10  -8  -1    0.76    0.52
  12  -3  -4    0.57    0.43
   6  -9   2    7.21    0.53
   6  -7  -3   33.69    0.62
   7  -9   3    6.24    0.59
   8  -9   3    1.85    0.59
   9  -9   2    9.78    0.63
   9  -8  -2   22.91    0.68
   9  -6  -4   41.26    0.81
  11  -8   1    6.04    0.65
  11  -7   4    0.20    0.50
  12  -7   1    0.26    0.48
  12  -6   4    1.94    0.46
  13  -5  -1    5.12    0.45
  13  -3  -3    0.86    0.40
   6  -9   0    0.30    0.49
   6  -8  -2    0.07    0.41
   6  -6  -4    0.50    0.37
   9  -9   0    0.08    0.56
  11  -8   2    1.07    0.56
  11  -7  -2    0.03    0.55
  11  -6  -3    2.83    0.51
  12  -7   0   -0.02    0.47
  12  -7   2   -0.12    0.44
  12  -1  -5    3.46    0.41
   6  -9   3    4.95    0.52
   7  -9  -1  202.13    1.43
   8  -9  -1    1.72    0.52
   9  -9   3    0.48    0.57
  10  -4  -5   -0.25    0.44
  11  -3  -5    2.06    0.45
  12  -6  -2   -0.06    0.46
  13  -6   1    1.34    0.45
   8  -5  -5    2.30    0.48
  11  -5  -4    0.04    0.46
  13  -6   0    4.49    0.48
   7  -5  -5    8.50    0.47
   9  -9  -1    0.01    0.50
  10  -9   0   -0.08    0.54
  10  -9   2   11.11    0.63
  10  -6  -4    4.01    0.52
  11  -8  -1    5.15    0.54
  11  -8   3    0.14    0.47
  12  -7  -1    0.44    0.46
  12  -4  -4    2.46    0.46
  13  -5  -2    1.32    0.42
   5  -9   0    0.53    0.46
   5  -8  -2   99.83    0.88
   7  -9   4    1.72    0.56
   8  -9   4   28.36    0.82
   8  -8  -3    0.43    0.48
   8  -3  -6    2.31    0.46
   9  -5  -5    0.36    0.45
  12  -2  -5    0.07    0.40
  13  -4  -3    0.14    0.40
   7  -8  -3    6.29    0.51
  13  -6  -1    1.64    0.39
   6  -5  -5    5.07    0.39
   7  -9  -2    7.75    0.53
   7  -7  -4    0.62    0.44
   8  -9  -2    1.73    0.50
   9  -9   4    0.48    0.57
   9  -8  -3    1.65    0.50
   9  -3  -6   -0.34    0.41
  10  -9  -1    2.67    0.52
   6  -9   4   38.80    0.74
   6  -8  -3    0.04    0.39
   7 -10   2    0.18    0.52
   9  -9  -2    9.85    0.57
   9  -7  -4   -0.08    0.46
  10  -5  -5    0.68    0.44
  11  -4  -5    0.13    0.42
  12  -8   0    0.20    0.51
  12  -8   1   -0.37    0.46
  12  -7  -2    1.17    0.49
   6  -9  -2    9.45    0.54
   6  -7  -4    7.83    0.46
   9 -10   2   11.74    0.68
  11  -9   0    0.13    0.51
  11  -9   2    2.10    0.56
  11  -8   4    1.82    0.51
  11  -6  -4    0.07    0.47
  12  -8   2    0.37    0.44
   6 -10   0   13.73    0.69
   6 -10   2    2.50    0.57
   7 -10   3    0.23    0.53
   8 -10  -1    1.49    0.59
   8 -10   3    1.81    0.58
   8  -6  -5    0.85    0.48
  10  -8  -3    0.62    0.48
  12  -5  -4    0.04    0.41
  12  -3  -5    2.40    0.43
  13  -7   0   -0.23    0.39
   4  -9   1   19.46    0.54
   7 -10  -1    0.28    0.52
   7  -6  -5    0.89    0.43
   8  -4  -6   11.49    0.53
   9  -6  -5    0.17    0.47
  10  -7  -4   -0.25    0.44
  12  -8  -1    0.02    0.42
  13  -6  -2    7.55    0.45
   7  -4  -6    0.06    0.40
   9 -10  -1    3.48    0.54
   9 -10   3    0.03    0.54
  10 -10   0   -0.14    0.53
  10 -10   2    0.81    0.55
  10  -9   4   -0.20    0.52
  11  -9   3    0.47    0.52
  12  -8   3    0.01    0.44
   4  -9   0    0.14    0.37
   5  -5  -5   11.63    0.39
   6 -10  -1    0.89    0.54
   6 -10   3    4.42    0.55
   8  -9  -3    3.55    0.53
   9  -4  -6    9.92    0.51
  13  -7  -1    0.20    0.37
   5 -10   1    2.56    0.49
   6  -6  -5    0.17    0.38
   7  -9  -3    4.30    0.51
   9  -9  -3    3.35    0.52
  10  -6  -5    0.35    0.45
  11  -8  -3    2.11    0.51
  11  -5  -5    3.98    0.47
   5 -10   0    3.67    0.49
   5 -10   2   60.51    0.88
   5  -7  -4    0.09    0.32
   7 -10  -2    0.76    0.55
   8 -10  -2    3.61    0.53
  10 -10  -1    1.70    0.52
  12  -8  -2    0.25    0.42
  12  -4  -5    0.41    0.41
   4  -9   3    0.94    0.38
   6  -4  -6    8.89    0.42
   7 -10   4   -0.38    0.53
   8 -11   0    0.02    0.66
   8 -10   4   14.51    0.70
   9 -10  -2   11.44    0.60
  10 -10   3    3.85    0.56
  10  -4  -6    1.80    0.46
  11  -9  -2    3.33    0.50
  11  -7  -4   -0.30    0.41
  12  -9   0    0.22    0.45
  12  -6  -4    2.48    0.45
   7 -11   0    0.85    0.61
   7 -11   2    0.97    0.59
   8 -11   2    0.34    0.55
   8  -7  -5    0.71    0.50
   8  -5  -6    0.58    0.46
  10  -9  -3    2.45    0.50
  11 -10   0    2.04    0.52
  12  -9   2    0.17    0.45
   5 -10  -1    1.77    0.47
   6 -10  -2    2.96    0.50
   7  -7  -5   10.35    0.54
   9 -11   0    0.16    0.56
   9 -11   2    0.03    0.59
   9  -7  -5    0.72    0.50
   9  -5  -6   -0.25    0.44
  11  -9   4    0.30    0.46
  12  -9  -1    0.10    0.46
   5 -10   3    0.49    0.47
   7  -5  -6    0.32    0.41
   8 -11  -1   13.11    0.66
  10 -10  -2    1.19    0.49
  11 -10  -1    0.02    0.53
  11  -6  -5    0.30    0.43
   5  -6  -5    1.95    0.34
   6 -11   0    0.40    0.59
   6 -11   2    1.27    0.60
   8 -11   3   -0.18    0.58
   9 -11  -1    2.54    0.54
  10 -11   0   -0.10    0.58
   6  -7  -5    1.08    0.43
   8 -10  -3    1.13    0.52
   9 -11   3   -0.04    0.53
  10 -11   2    0.01    0.53
  10 -10   4   -0.20    0.53
  10  -7  -5   -0.19    0.44
  10  -5  -6    0.10    0.45
  11 -10   3   -0.17    0.49
  12  -8  -3    0.08    0.40
  12  -5  -5    1.02    0.38
   4 -10   1   -0.11    0.40
   4  -9  -2  107.05    0.88
   5  -9  -3    9.64    0.47
   7 -10  -3    1.52    0.51
   9 -10  -3    0.30    0.50
  11  -9  -3    0.37    0.44
  11  -8  -4    1.44    0.48
  12  -9  -2    0.62    0.42
  12  -7  -4    2.32    0.44
   4 -10   2    3.49    0.44
   5 -10  -2   64.81    0.81
   6  -5  -6   -0.02    0.36
   8 -11  -2   -0.18    0.50
   4  -7  -4   76.49    0.73
   5 -11   1    1.47    0.56
   6 -11   3   12.68    0.63
   7 -11  -2    0.49    0.50
   8  -8  -5   -0.32    0.45
   9 -11  -2    0.42    0.49
  12 -10   0    4.92    0.47
   5 -11   0    0.33    0.51
   6 -10  -3    1.35    0.48
   7  -6  -6    2.27    0.43
   9  -8  -5   -0.29    0.44
  10 -11   3    0.64    0.51
  11 -11   0    0.06    0.46
   4 -10  -1    0.78    0.40
   7 -12   0    1.57    0.63
   7 -12   1    1.04    0.58
   9 -12   1    0.51    0.52
  10 -11  -2   -0.01    0.50
  12 -10  -1    1.39    0.41
   5 -11  -1    1.74    0.50
   5  -7  -5   20.09    0.50
   6 -11  -2    0.84    0.50
   7 -12   2    0.45    0.59
   9 -12   2   12.73    0.66
  10  -8  -5    2.06    0.47
  10  -6  -6    0.60    0.43
  11  -5  -6    0.32    0.37
  12  -6  -5   -0.39    0.34
   4 -10   3    8.57    0.45
   6  -8  -5    0.08    0.44
   7 -12  -1    0.82    0.58
   8 -10  -4   17.86    0.69
   9 -12  -1    0.16    0.52
  12  -9  -3    0.72    0.37
   4  -9  -3   -0.04    0.38
   6 -12   1    2.79    0.60
   6  -6  -6    0.41    0.38
   8 -11  -3    0.13    0.49
   9 -11  -3    0.20    0.48
  10 -12   1    0.16    0.47
  11 -10  -3    0.08    0.41
  12 -10  -2    0.32    0.41
   4  -6  -5    0.00    0.28
   5 -11   3    6.08    0.53
   5 -10  -3    2.26    0.43
   5  -5  -6   -0.12    0.29
   7 -11  -3   30.64    0.73
   7 -10  -4    0.18    0.49
   8 -12   3    2.09    0.56
   8  -7  -6   27.56    0.64
   9  -7  -6    1.32    0.45
  10 -12   2    1.92    0.50
  11 -11   3    3.91    0.49
   4 -10  -2    3.27    0.40
   7 -12   3    0.40    0.54
   7  -7  -6    0.41    0.43
   8  -9  -5    0.01    0.44
   9 -12   3    0.25    0.54
   9  -9  -5    0.66    0.48
  10 -12  -1    0.89    0.48
   4 -11   0    0.11    0.44
   5 -11  -2    6.41    0.50
   7 -12  -2    0.72    0.51
   7  -9  -5    9.15    0.50
  10 -11  -3   -0.17    0.43
  11  -8  -5   -0.20    0.39
  11  -6  -6    0.92    0.38
   3 -10   1    2.59    0.37
   3  -9  -2    1.49    0.33
   6 -10  -4    3.49    0.49
  10  -7  -6    0.90    0.41
  11 -12   1    0.67    0.46
  12 -11  -1    3.84    0.46
   3 -10   0  203.70    1.10
   4 -11   2   14.75    0.54
   5 -12   1    0.50    0.54
   5  -8  -5    0.73    0.39
   6 -12   3    0.99    0.51
   8 -13   0    0.57    0.57
  10 -12  -2    1.86    0.45
  10 -12   3    2.27    0.53
  10  -9  -5    0.02    0.39
   6  -9  -5    0.88    0.45
   6  -7  -6   12.13    0.49
   7 -13   0   -0.22    0.60
   9 -13   0    0.01    0.51
   9 -13   1    0.06    0.47
  11 -12  -1    0.31    0.42
  11 -12   2    0.19    0.44
  12 -10  -3   -0.08    0.35
   3 -10  -1    4.03    0.36
   4  -7  -5    0.03    0.30
   5 -12  -1    1.29    0.53
   5 -12   2   38.94    0.77
   5  -6  -6   49.27    0.63
   8 -13   2    9.37    0.59
   8 -12  -3    1.05    0.47
   8 -11  -4    0.39    0.46
   8  -8  -6   36.06    0.69
   9 -13  -1   -0.31    0.56
   9 -11  -4    0.09    0.44
   9  -8  -6   13.09    0.53
   4 -10  -3    7.06    0.42
   7 -13   2    1.63    0.52
   7 -12  -3    0.14    0.46
   7 -11  -4    0.29    0.46
   7  -8  -6   -0.22    0.42
   8 -10  -5    0.24    0.46
   9 -12  -3    0.31    0.45
   5 -11  -3    4.65    0.49
   5 -10  -4   37.29    0.68
   9 -10  -5    0.13    0.40
  11 -12  -2    0.47    0.41
  11  -9  -5    4.11    0.42
  11  -7  -6    0.14    0.34
   4 -11  -2   11.21    0.48
   4 -11   3    0.87    0.40
   7 -10  -5    2.13    0.44
  10  -8  -6    1.73    0.41
   4  -5  -6    1.22    0.30
   5 -12  -2   32.08    0.70
   6 -12  -3    0.75    0.47
   6 -11  -4    3.73    0.48
   7 -13  -2    1.36    0.51
  10 -13   2    0.05    0.44
  10 -10  -5   -0.11    0.40
   4 -12   1    3.96    0.53
   5  -7  -6    4.31    0.41
   6  -8  -6   10.52    0.51
   9 -13   3    5.67    0.57
   3  -8  -4   27.58    0.48
   6 -10  -5    0.82    0.45
   8  -9  -6    4.10    0.46
  10 -13  -2   -0.05    0.41
  11 -13   1    3.07    0.44
   3 -11   0    0.64    0.35
   3 -11   1   72.24    0.72
   4 -12  -1    3.79    0.47
   4  -8  -5   -0.10    0.30
   6 -13  -2   37.70    0.78
   8 -12  -4    0.21    0.45
   9 -12  -4    1.53    0.48
   9  -9  -6    0.99    0.38
  11 -12  -3    0.16    0.38
   4 -12   2   12.97    0.51
   7 -12  -4    1.43    0.46
   7  -9  -6    0.25    0.37
   8 -13  -3    3.77    0.49
   8 -11  -5    0.61    0.46
   9 -14   1    0.31    0.46
  10 -13   3    2.38    0.47
  11  -8  -6   -0.21    0.31
   3 -11  -1   66.96    0.71
   4 -11  -3    0.47    0.39
   4 -10  -4    5.10    0.45
   4  -6  -6   -0.04    0.29
   5 -13   2    7.44    0.59
   5 -12  -3    3.94    0.48
   5 -11  -4    0.75    0.42
   8 -14   2    5.80    0.56
   9 -14  -1    0.78    0.46
   9 -11  -5    0.39    0.38
  10  -9  -6   -0.19    0.37
  11 -10  -5    0.04    0.33
   7 -14   2    0.34    0.51
   7 -11  -5    4.53    0.45
   9 -14   2    1.12    0.48
  10 -12  -4    3.73    0.40
  11 -13  -2    2.83    0.40
   3 -10  -3    0.08    0.32
   4 -12  -2   14.69    0.52
   5  -8  -6   21.40    0.52
   6 -12  -4    0.59    0.44
   6  -9  -6   -0.24    0.40
   8 -14  -2    6.02    0.52
  10 -14  -1   16.85    0.55
  10 -13  -3    6.73    0.44
  10 -11  -5    0.10    0.37
   5 -13  -2    5.04    0.52
   7 -14  -2    0.54    0.48
   8 -10  -6    2.52    0.43
   9 -14  -2    1.68    0.42
   4  -9  -5   -0.21    0.32
   6 -14   2    2.56    0.54
   6 -11  -5    2.30    0.43
   9 -10  -6    7.66    0.46
  10 -14   2    0.65    0.42
   2 -10  -1   12.62    0.37
   4 -13   1    4.14    0.54
   5 -13   3    0.23    0.46
   7 -10  -6    0.02    0.40
   8 -14   3    0.79    0.50
   8 -13  -4    5.26    0.47
   8  -8  -7    0.17    0.40
  10 -14  -2    1.51    0.39
   4 -13  -1    4.16    0.49
   4  -7  -6    9.84    0.36
   6 -14  -2    4.11    0.52
   7 -14   3    0.39    0.48
   7 -13  -4    0.69    0.48
   9 -14   3    1.66    0.44
   9 -13  -4    1.34    0.40
  10 -10  -6    0.09    0.35
  11 -13  -3    0.56    0.32
   3 -12   1    0.13    0.35
   4 -12  -3    3.17    0.43
   7  -8  -7    0.42    0.39
   8 -15  -1    2.34    0.55
   8 -15   1    2.73    0.51
   8 -14  -3    0.78    0.42
   9 -14  -3    0.32    0.39
   9 -12  -5   -0.10    0.35
   3 -12  -1    0.25    0.36
   4 -13   2   15.80    0.58
   5 -14  -1   29.03    0.74
   5 -13  -3    0.08    0.43
   5  -9  -6    0.47    0.37
   6 -10  -6   -0.22    0.38
   7 -15   1  148.59    1.30
   7 -14  -3    1.42    0.44
   9 -15  -1    0.54    0.41
   9 -15   1    0.18    0.42
  10 -13  -4   -0.12    0.33
   4 -13  -2   12.10    0.56
   6 -14   3    0.22    0.47
   6 -13  -4    2.66    0.49
  10 -12  -5    0.02    0.33
   3 -12   2   27.72    0.52
   4 -10  -5    0.08    0.36
   5 -14   2    6.97    0.52
   6 -14  -3    0.43    0.48
   8 -15  -2    9.92    0.53
   8 -15   2   13.58    0.57
   8 -11  -6    0.66    0.39
   9 -11  -6    1.01    0.36
  10 -14  -3    0.12    0.32
   3 -12  -2   27.51    0.54
   5 -14  -2    5.94    0.51
   6  -8  -7    0.12    0.35
   7 -15  -2    1.09    0.46
   7 -11  -6    0.13    0.39
   8  -9  -7    0.02    0.36
   9 -15  -2    1.44    0.38
   9 -15   2    0.97    0.42
  10 -15  -1    0.36    0.34
  10 -15   1    0.80    0.37
   2 -11  -1   98.44    0.74
   2 -11   1  106.92    0.73
   4 -13   3    4.75    0.46
   7  -9  -7    2.32    0.37
   8 -14  -4   25.90    0.61
   9 -14  -4    9.81    0.48
  10 -11  -6   -0.11    0.29
   4 -14  -1    1.93    0.49
   4 -14   1    1.20    0.52
   4 -13  -3    2.72    0.43
   6 -15  -2    6.85    0.52
   6 -15   2    8.88    0.56
   7 -14  -4    0.34    0.40
   8 -15  -3    5.24    0.47
   2 -10  -3    1.69    0.29
   3 -13  -1   11.89    0.49
   3 -13   1   11.64    0.47
   5 -14  -3    1.20    0.42
   5 -14   3    0.37    0.42
   6 -11  -6    1.56    0.37
   7 -15  -3    6.48    0.50
   8 -16   0    9.32    0.54
   9 -15  -3    0.58    0.34
   2 -11  -2   16.54    0.40
   3 -12  -3    1.58    0.36
   5 -15  -1    2.16    0.53
   5 -15   1    2.67    0.52
   8 -16  -1    0.25    0.41
  10 -14  -4    0.87    0.30
  -5 -15  -7    0.77    0.66
  -4 -17  -8    0.83    0.55
  -4 -13 -10   -0.05    0.54
  -3  -6 -11    0.77    0.72
  -3  -3 -10    0.15    0.68
  -2  -7 -12    2.24    0.67
  -2   1  -8   16.03    0.65
  -4  -4  -9    0.50    0.74
  -5 -13  -8    1.14    0.65
  -5  -5  -3    2.26    0.46
  -4 -18  -6   15.31    0.71
  -4 -12 -10    0.20    0.56
  -2  -9 -12    0.45    0.58
  -2  -8 -12    0.23    0.56
  -5 -15  -6    0.49    0.64
  -5 -15  -4    1.21    0.56
  -5 -14  -3    0.75    0.55
  -5  -7  -8    6.27    0.79
  -5  -5  -7    8.37    0.73
  -5  -4  -5    3.69    0.50
  -4 -15  -9    0.02    0.53
  -4 -11 -10    0.25    0.61
  -4  -8 -10    1.07    0.71
  -3 -12 -11    0.00    0.52
  -3  -7 -11    4.86    0.69
  -3   0  -7    1.56    0.50
  -2 -10 -12    0.09    0.50
  -1  -5 -12    0.11    0.64
  -5 -15  -5    0.70    0.60
  -5 -14  -7    0.24    0.61
  -5 -12  -8    6.10    0.74
  -5 -11  -2    5.81    0.53
  -5  -8  -8   24.89    0.93
  -4 -10 -10    1.10    0.66
  -4  -9 -10    0.35    0.68
  -3  -8 -11    0.75    0.62
  -3  -4 -10    0.74    0.78
  -3  -2  -9    0.71    0.67
  -2  -4 -11    0.31    0.63
  -5 -11  -8    0.49    0.69
  -5 -10  -8    5.16    0.74
  -5  -9  -8    7.38    0.78
  -5  -6  -7    0.84    0.71
  -5  -5  -6    0.77    0.64
  -4 -17  -7    0.04    0.58
  -4 -16  -8    9.12    0.68
  -3 -11 -11    1.83    0.57
  -3 -10 -11    1.45    0.59
  -3  -1  -8    1.10    0.60
  -2  -2 -10    1.67    0.72
  -5 -14  -6    9.80    0.75
  -5 -13  -3    0.11    0.53
  -4 -14  -9    0.43    0.57
  -2   1  -7   49.04    0.78
  -1  -6 -12    0.52    0.63
  -5  -7  -7   52.76    1.08
  -4  -6  -9    0.63    0.74
  -2  -5 -11    0.78    0.70
  -5 -12  -7    0.10    0.67
  -5 -12  -3    2.85    0.55
  -5  -7  -3   47.21    0.75
  -5  -6  -6   84.25    1.16
  -4 -17  -6    0.25    0.62
  -4 -13  -9    0.12    0.60
  -4  -3  -7    4.01    0.66
  -4  -2  -5    1.12    0.43
  -3  -5 -10   -0.04    0.70
  -1  -7 -12    0.18    0.61
  -1  -3 -11   -0.42    0.69
  -5 -13  -6    0.51    0.61
  -5 -13  -4    9.90    0.66
  -5 -11  -7    4.83    0.74
  -5  -9  -7    4.25    0.71
  -5  -8  -7    0.67    0.68
  -5  -6  -5    0.55    0.57
  -5  -6  -4  167.58    1.27
  -4  -7  -9   -0.42    0.72
  -3 -14 -10    2.49    0.54
  -2   0  -8    5.48    0.58
  -5 -13  -5    2.75    0.68
  -5 -11  -3    5.27    0.56
  -5 -10  -7    0.16    0.70
  -5  -8  -3   13.85    0.55
  -5  -7  -6    6.80    0.71
  -4 -17  -5    1.57    0.58
  -4 -16  -7    0.03    0.61
  -4 -12  -9    2.34    0.65
  -3  -6 -10    0.83    0.76
  -2  -6 -11    1.34    0.72
  -2  -3 -10    0.15    0.74
  -1  -8 -12    1.36    0.62
  -5 -10  -3    1.14    0.46
  -5  -9  -3    8.45    0.51
  -5  -7  -4    0.03    0.49
  -4 -11  -9    1.68    0.66
  -4 -10  -9    0.63    0.67
  -4  -9  -9    0.46    0.69
  -4  -8  -9    0.36    0.73
  -4  -5  -8    2.20    0.74
  -3 -16  -9    0.51    0.51
  -3 -13 -10   -0.23    0.53
  -3  -2  -8    0.66    0.62
  -2 -13 -11    3.05    0.54
  -1 -10 -12    1.58    0.53
  -1  -9 -12    0.04    0.52
  -5 -12  -5    2.35    0.65
  -5 -12  -4    3.46    0.55
  -5  -9  -6    2.04    0.69
  -5  -8  -6   28.75    0.88
  -5  -7  -5   16.95    0.66
  -4 -14  -8    8.28    0.71
  -4  -3  -6    0.08    0.54
  -2  -7 -11   -0.50    0.70
  -5 -11  -4    0.23    0.53
  -5 -10  -6   39.80    0.97
  -5 -10  -4   57.97    0.92
  -5  -9  -4    0.75    0.58
  -5  -8  -5    0.20    0.59
  -4 -16  -6   43.23    0.95
  -4  -4  -7    0.35    0.64
  -4  -3  -5    1.29    0.49
  -3 -18  -7   -0.02    0.54
  -3 -17  -8    1.83    0.53
  -3 -12 -10    0.10    0.58
  -3  -4  -9    3.19    0.72
  -2 -12 -11    0.50    0.52
  -1  -4 -11    0.39    0.66
  -5  -9  -5   17.92    0.73
  -4 -15  -7    1.73    0.60
  -4  -6  -8    0.46    0.74
  -3 -15  -9    3.77    0.64
  -3 -11 -10    0.20    0.62
  -3  -8 -10   -0.31    0.68
  -2 -11 -11    0.96    0.55
  -2  -8 -11   -0.01    0.60
   0  -6 -12    0.50    0.61
  -4 -16  -5    0.79    0.58
  -4 -16  -4    6.23    0.60
  -4 -13  -8    1.74    0.67
  -3 -10 -10    4.02    0.70
  -3  -9 -10   -0.03    0.69
  -2  -4 -10    0.50    0.66
  -2  -2  -9    0.27    0.69
  -1  -2 -10    0.95    0.66
  -4 -12  -8    4.29    0.72
  -4  -7  -8   91.81    1.32
  -4  -5  -7   -0.53    0.65
  -3  -3  -8    0.32    0.63
  -2 -15 -10    0.34    0.48
   0  -7 -12    1.34    0.60
  -4 -11  -8   -0.18    0.66
  -4  -8  -8   13.70    0.82
  -3 -18  -6    2.42    0.55
  -3 -14  -9    0.12    0.60
  -3  -2  -7    0.03    0.51
  -2  -1  -8   18.14    0.71
  -1  -5 -11    1.95    0.64
  -4 -15  -6    5.00    0.64
  -4 -10  -8    2.06    0.70
  -4  -9  -8   54.67    1.11
  -4  -4  -5    0.70    0.48
  -3 -18  -5    0.43    0.59
  -3 -17  -7    1.72    0.58
  -2  -5 -10    0.75    0.73
   0  -8 -12    0.29    0.60
  -4 -15  -5    1.02    0.59
  -4 -15  -4   10.47    0.64
  -4  -6  -7    0.35    0.68
  -2 -19  -7   12.42    0.60
  -2 -18  -8    1.49    0.55
  -2 -14 -10    0.85    0.52
  -1  -6 -11   -0.12    0.65
  -1  -1  -9    0.81    0.66
   0 -10 -12   -0.07    0.49
   0  -9 -12    0.86    0.55
  -4 -13  -7    3.60    0.70
  -4  -5  -6    0.37    0.56
  -3 -13  -9    6.28    0.68
  -1 -13 -11    0.57    0.53
  -4 -14  -6    4.89    0.64
  -4 -14  -3    2.75    0.53
  -4 -12  -7    0.89    0.76
  -4  -7  -7    0.39    0.68
  -3 -15  -8    0.45    0.68
  -3 -12  -9    0.34    0.71
  -3  -7  -9    0.55    0.73
  -2 -16  -9    0.33    0.56
  -2  -6 -10    1.34    0.75
  -1  -3 -10   -0.01    0.68
   0  -4 -11    0.82    0.72
  -4 -12  -2   12.23    0.53
  -4  -5  -5    0.54    0.47
  -3 -17  -6    0.04    0.59
  -2 -13 -10    0.31    0.55
  -1 -12 -11    0.01    0.52
  -1  -7 -11    5.03    0.67
  -4 -14  -5    1.85    0.60
  -4 -14  -4   97.31    1.14
  -4 -11  -7    0.24    0.69
  -4 -10  -7   -0.25    0.67
  -4  -9  -7    0.27    0.66
  -4  -8  -7   -0.45    0.57
  -4  -6  -6    6.47    0.61
  -4  -5  -4    7.48    0.49
  -3 -16  -7    1.44    0.66
  -3 -11  -9    8.86    0.74
  -3 -10  -9    0.13    0.66
  -3  -9  -9   31.77    0.98
  -2 -19  -6    0.50    0.55
  -1  -8 -11    0.40    0.68
   1  -7 -12    0.18    0.58
  -4 -13  -3    5.47    0.55
  -3 -14  -8    0.20    0.72
  -2 -17  -8    0.28    0.57
  -2 -12 -10    0.48    0.62
  -1  -9 -11    1.79    0.60
  -4  -7  -6    3.92    0.63
  -4  -6  -5    1.52    0.51
  -3 -17  -5    0.34    0.58
  -3 -17  -4    0.78    0.57
  -2 -18  -7    0.06    0.56
  -2 -15  -9    3.37    0.67
  -2 -11 -10    0.42    0.64
  -2 -10 -10    2.24    0.75
  -2  -9 -10   -0.03    0.74
  -2  -4  -9    3.97    0.71
  -1  -4 -10    0.69    0.73
   0  -5 -11   -0.16    0.68
   1 -10 -12    1.24    0.57
   1  -9 -12    0.35    0.60
   1  -8 -12    1.58    0.59
  -4 -13  -5    2.39    0.60
  -4 -13  -4    0.34    0.56
  -4  -6  -4    0.97    0.45
  -1 -15 -10    0.14    0.48
  -1  -2  -9    4.50    0.73
  -4 -12  -3    2.94    0.47
  -4 -11  -6    1.56    0.67
  -4 -10  -6   11.88    0.75
  -4  -9  -6   10.40    0.73
  -4  -8  -6   27.83    0.79
  -3 -16  -6    0.37    0.64
  -3 -13  -8    1.73    0.68
  -3  -4  -7    0.47    0.57
  -1 -17  -9    0.09    0.53
  -4 -12  -5    2.62    0.61
  -4 -12  -4   18.86    0.70
  -4 -11  -3    0.54    0.46
  -4  -8  -3    8.55    0.46
  -4  -7  -5    0.17    0.46
  -4  -7  -4  118.29    1.04
  -2 -14  -9    0.16    0.66
  -2  -5  -9   15.48    0.87
  -4 -10  -3    9.08    0.51
  -4  -9  -3    0.66    0.40
  -4  -8  -5    1.19    0.54
  -3 -12  -8   -0.12    0.65
  -3  -7  -8    8.21    0.79
  -2  -3  -8    0.69    0.65
  -1 -14 -10    5.75    0.59
  -1  -5 -10    0.06    0.73
   0 -13 -11   -0.05    0.49
   0  -6 -11    0.06    0.65
  -4 -11  -4    5.27    0.55
  -4 -10  -4    7.12    0.58
  -4  -9  -5    0.42    0.55
  -3 -16  -5   16.19    0.75
  -3 -11  -8    1.73    0.69
  -3  -8  -8    1.89    0.71
  -2 -18  -6    5.03    0.66
  -1 -19  -7   -0.10    0.52
  -1 -18  -8    0.17    0.49
  -1  -1  -8    0.17    0.51
  -3 -16  -4    3.48    0.58
  -3 -15  -6    2.33    0.70
  -3 -10  -8    0.77    0.68
  -3  -9  -8    1.55    0.70
  -2 -17  -7   18.99    0.75
  -2 -13  -9    3.57    0.66
  -2  -2  -7    0.27    0.53
   0 -12 -11   -0.10    0.53
   0  -7 -11    0.05    0.61
   0  -3 -10    1.14    0.68
   0  -1  -9   -1.17    0.57
   2  -8 -12   -0.04    0.53
  -3  -4  -6    6.16    0.55
  -1 -16  -9    1.99    0.54
  -1 -13 -10    0.11    0.57
  -1  -6 -10    4.46    0.71
  -1  -3  -9    0.57    0.69
   0  -8 -11   -0.09    0.67
   2  -9 -12   -0.41    0.52
  -3 -13  -7    5.91    0.73
  -3  -6  -7   11.78    0.73
  -2 -18  -5    0.84    0.59
  -2 -15  -8    2.90    0.65
  -2 -12  -9   -0.24    0.63
  -2  -7  -9   -0.23    0.71
   0 -10 -11    0.13    0.57
   0  -9 -11    0.29    0.59
  -3 -15  -5    5.08    0.68
  -3 -15  -3   14.10    0.66
  -2 -11  -9    2.03    0.68
  -2  -8  -9    1.97    0.72
  -2  -4  -8    7.66    0.68
  -1 -12 -10    2.60    0.65
  -1  -7 -10   -0.32    0.64
   1  -5 -11    2.35    0.70
  -3 -15  -4    0.37    0.62
  -3 -14  -6    6.67    0.69
  -3 -12  -7    0.21    0.70
  -3  -4  -5   18.83    0.59
  -2 -10  -9    0.38    0.68
  -2  -9  -9    1.73    0.74
  -1 -19  -6    1.39    0.59
  -1 -11 -10    0.28    0.64
   0 -15 -10    0.14    0.48
  -3 -11  -7   20.50    0.86
  -3  -8  -7    8.40    0.74
  -3  -5  -6    3.36    0.55
  -2 -17  -6    0.02    0.58
  -2 -16  -7    0.94    0.62
  -2 -14  -8    0.70    0.67
  -1 -15  -9    1.56    0.59
  -1 -10 -10    5.43    0.75
   0 -17  -9   -0.17    0.53
   0  -4 -10   39.68    0.96
   1 -13 -11    0.25    0.48
  -3 -10  -7    0.90    0.68
  -3  -9  -7    0.37    0.66
  -2  -3  -7   45.58    0.81
  -1 -18  -7    0.23    0.54
  -1  -4  -9    1.86    0.65
  -1  -2  -8    1.90    0.56
   1  -6 -11    0.43    0.66
  -3 -14  -5   17.21    0.74
  -3  -6  -6    5.72    0.59
   0 -20  -6    3.31    0.58
   0 -14 -10   16.76    0.73
   0  -2  -9    0.01    0.61
  -3 -14  -4    2.47    0.60
  -3 -14  -3    3.31    0.53
  -3 -13  -2    0.32    0.45
  -3  -5  -5   72.87    0.87
  -2 -17  -5   31.70    0.87
  -2 -13  -8    2.12    0.69
  -1 -19  -5    0.28    0.60
  -1 -14  -9    0.40    0.60
  -1  -1  -7    2.96    0.50
   0  -5 -10    0.83    0.72
   1  -7 -11    8.15    0.75
  -3 -12  -6    3.29    0.70
  -3  -7  -6    2.19    0.57
  -2  -6  -8    2.83    0.71
  -1 -16  -8   -0.06    0.59
  -1  -5  -9    1.71    0.68
   1 -11 -11    0.99    0.56
   1 -10 -11   -0.16    0.62
   1  -8 -11    0.15    0.67
   1  -3 -10   -0.37    0.68
  -3 -13  -5   22.51    0.78
  -3 -11  -6    0.73    0.67
  -2 -17  -4    2.13    0.59
  -2 -16  -6    4.15    0.67
  -2 -12  -8    1.66    0.69
  -1 -13  -9    0.13    0.63
   0 -19  -7   -0.18    0.52
   0 -16  -9   -0.10    0.54
   0 -13 -10   -0.05    0.59
   1  -9 -11    1.42    0.61
   2  -5 -11   -0.38    0.67
  -3 -10  -6    1.06    0.67
  -3  -8  -6   22.18    0.77
  -3  -6  -5    3.02    0.50
  -2 -11  -8    0.57    0.69
  -2  -7  -8    4.58    0.75
  -1 -18  -6    1.77    0.64
  -1 -17  -7    0.41    0.66
  -1  -3  -8    6.52    0.69
   0  -6 -10    0.77    0.68
   1 -15 -10   -0.17    0.55
  -3 -13  -4    0.57    0.54
  -3 -12  -2   26.00    0.58
  -2 -14  -7    0.06    0.69
  -2 -10  -8    0.24    0.69
  -2  -8  -8    2.82    0.74
  -1 -12  -9    1.31    0.67
  -1  -6  -9    2.18    0.71
   0 -12 -10    0.79    0.64
   0  -7 -10    0.06    0.74
   0  -3  -9    0.36    0.67
   0  -1  -8    8.02    0.56
  -3  -7  -5  107.32    1.06
  -2 -16  -5    0.10    0.66
  -1 -15  -8   -0.18    0.64
   0 -11 -10    0.12    0.66
   1 -17  -9   -0.07    0.52
   2  -6 -11    1.22    0.69
  -3 -12  -4    9.24    0.60
  -3 -12  -3    4.29    0.50
  -2 -15  -6    0.13    0.65
  -2  -5  -7   11.78    0.66
  -1 -11  -9    3.91    0.72
  -1  -8  -9    6.44    0.86
   0 -15  -9    0.06    0.59
   0 -10 -10   11.93    0.81
   0  -8 -10    0.28    0.67
   1  -4 -10    1.03    0.69
   2 -12 -11    0.53    0.52
  -3 -10  -5    8.25    0.63
  -3  -9  -5   85.86    1.03
  -3  -8  -5    1.29    0.52
  -2 -16  -4    1.61    0.62
  -2 -16  -3    4.32    0.60
  -2 -13  -7   22.98    0.92
  -1 -18  -5   -0.02    0.62
  -1 -10  -9    0.12    0.72
  -1  -9  -9   14.41    0.85
  -1  -2  -7    0.43    0.49
   1 -14 -10    3.36    0.61
   2 -11 -11    0.82    0.62
   2  -7 -11    0.68    0.67
  -3 -11  -4    0.69    0.50
  -3 -11  -3   79.61    0.89
  -3  -7  -4   12.04    0.52
  -2  -6  -7    5.56    0.66
  -1 -14  -8    1.08    0.70
   0 -19  -6    0.30    0.58
   0 -18  -7    0.36    0.62
   2 -10 -11   -0.25    0.62
   2  -8 -11    0.49    0.67
  -3 -10  -3    0.84    0.44
  -3  -8  -4   25.57    0.61
  -2 -12  -7    0.96    0.72
  -2  -4  -6   98.65    1.01
  -1 -18  -4    4.73    0.70
  -1 -17  -6    0.81    0.69
   0 -14  -9    0.23    0.62
   0  -4  -9    0.94    0.68
   1  -5 -10   -0.08    0.70
   2  -9 -11    0.81    0.59
  -3  -9  -3    2.01    0.41
  -2 -15  -5   42.68    0.95
  -2 -11  -7    0.69    0.70
  -2  -7  -7   72.61    1.10
   1 -20  -6    0.05    0.55
   1 -16  -9    5.22    0.65
   1 -13 -10    0.20    0.60
   1  -2  -9    8.89    0.68
   2 -15 -10    0.12    0.56
  -2 -10  -7   -0.05    0.68
  -2  -8  -7   -0.46    0.67
  -1 -13  -8    6.22    0.74
  -1  -5  -8   12.24    0.75
   0 -16  -8    6.77    0.70
   0  -2  -8    1.72    0.57
   1 -19  -7    0.06    0.59
   3 -12 -11   -0.20    0.56
   3  -6 -11    0.02    0.71
  -2 -15  -4    0.20    0.63
  -2 -13  -6   -0.21    0.71
  -2  -9  -7   20.39    0.83
  -1 -15  -7    1.49    0.71
   0 -19  -5   -0.46    0.63
   0 -13  -9   -0.54    0.64
   0  -5  -9    0.46    0.74
   1 -12 -10    1.85    0.66
   1  -6 -10    2.47    0.75
  -2 -15  -3   56.31    0.91
  -2  -5  -6    7.98    0.57
  -1 -17  -5    0.37    0.66
  -1 -12  -8    1.50    0.71
   2 -17  -9    4.21    0.55
   3 -11 -11    1.27    0.61
   3  -7 -11    3.88    0.73
  -2 -14  -5    1.75    0.65
  -1 -16  -6    0.90    0.65
   0 -18  -6    3.79    0.69
   0 -12  -9    0.81    0.68
   1 -20  -5    4.55    0.68
   1 -15  -9    2.48    0.69
   1 -11 -10   -0.35    0.66
   1  -7 -10    0.08    0.68
   2 -14 -10    0.36    0.57
   3 -10 -11    0.88    0.62
   3  -8 -11    0.20    0.65
  -2 -12  -6    1.37    0.72
  -2  -6  -6    0.83    0.55
  -1 -11  -8    1.91    0.72
  -1  -7  -8   12.24    0.82
   0 -19  -4   -0.23    0.63
   0 -15  -8    1.17    0.69
   0  -6  -9   -0.07    0.67
   1 -17  -8    0.22    0.56
   1  -9 -10   -0.08    0.68
   1  -8 -10    3.92    0.73
   2  -4 -10    3.38    0.71
   3  -9 -11    0.54    0.61
  -2 -14  -4   17.56    0.76
  -2 -14  -2   -0.12    0.50
  -2 -11  -6    2.11    0.79
  -1 -17  -4    1.23    0.64
  -1 -14  -7    0.27    0.72
  -1 -10  -8    5.69    0.76
  -1  -9  -8    3.29    0.77
  -1  -8  -8   17.26    0.87
   0 -11  -9    0.35    0.73
   1  -3  -9    2.02    0.68
   3 -15 -10    0.28    0.51
  -2 -13  -5   32.49    0.89
  -2  -7  -6    2.43    0.58
  -1 -17  -3   -0.41    0.62
   0 -10  -9   -0.48    0.74
   0  -9  -9    0.09    0.83
   0  -3  -8    8.74    0.62
   1 -19  -6    0.65    0.62
   1 -18  -7    0.24    0.63
   1  -1  -8   -0.15    0.54
   2 -18  -8    0.65    0.53
   2 -13 -10   -0.07    0.62
   4 -11 -11    0.33    0.57
  -2 -14  -3    5.30    0.60
  -2 -10  -6   18.44    0.81
  -2  -8  -6   24.94    0.76
   1 -14  -9    0.35    0.63
   2 -16  -9    0.29    0.56
   2  -5 -10    0.28    0.71
   4 -10 -11   -0.05    0.63
   4  -7 -11   -0.17    0.66
  -1 -16  -5   15.62    0.80
  -1 -13  -7    1.94    0.76
   0 -18  -5    0.61    0.69
   2 -19  -7   12.96    0.69
   2 -12 -10    0.49    0.71
   4  -9 -11   -0.40    0.64
   4  -8 -11    0.56    0.67
  -2 -13  -4    7.30    0.70
   0 -17  -6    3.07    0.77
   1 -16  -8   -0.02    0.63
   1  -4  -9    1.51    0.74
   3 -14 -10    4.01    0.60
  -2 -13  -2    3.10    0.46
  -2  -6  -5    0.48    0.48
  -1 -12  -7    0.16    0.72
   0  -4  -8    3.59    0.62
   1 -13  -9    0.60    0.67
   2  -6 -10    0.37    0.67
  -2 -13  -3  113.43    1.10
  -2 -11  -5   15.49    0.73
  -1 -16  -4    5.14    0.74
   0 -13  -8    9.69    0.81
   2 -15  -9    3.49    0.63
   2  -7 -10    0.99    0.77
   5 -10 -11    0.54    0.53
   5  -9 -11    0.31    0.58
   5  -8 -11   -0.28    0.57
  -2 -12  -4    0.71    0.61
  -2 -10  -5    3.30    0.61
  -2  -7  -5   18.63    0.64
  -1 -11  -7   16.89    0.85
   0 -18  -4   22.34    0.85
   0 -15  -7    0.34    0.73
   0  -2  -7    0.23    0.45
   1 -19  -5    0.07    0.69
   1 -12  -9    3.34    0.76
   1  -5  -9    4.52    0.78
   2 -17  -8   -0.06    0.59
   2  -9 -10    0.09    0.67
   2  -8 -10    1.42    0.72
   3 -18  -8    0.53    0.50
   3 -13 -10    0.01    0.59
  -2  -9  -5    0.25    0.55
  -2  -8  -5    0.32    0.53
  -1 -16  -3    5.47    0.65
  -1 -15  -5    7.20    0.75
  -1  -7  -7  116.09    1.30
   0 -12  -8    1.76    0.74
   0  -5  -8   10.48    0.71
   1 -18  -6    0.92    0.71
   1 -15  -8    0.02    0.69
   1  -2  -8    1.89    0.57
   3 -16  -9    0.22    0.53
  -2 -12  -3    0.27    0.51
  -2 -12  -2    0.76    0.42
  -2 -11  -4    1.47    0.58
  -1  -9  -7    3.63    0.73
  -1  -8  -7    2.88    0.72
   1 -11  -9    4.14    0.80
   1  -6  -9    0.99    0.78
   3 -19  -7    0.59    0.58
  -1 -13  -6    2.59    0.77
   0 -17  -5   -0.24    0.67
   0 -16  -6   71.51    1.27
   0 -11  -8    0.81    0.74
   1 -10  -9    1.92    0.86
   2 -19  -6   -0.27    0.62
   2 -14  -9    0.18    0.64
   2  -3  -9   32.33    0.94
   3  -5 -10    0.06    0.73
  -1 -15  -4    0.55    0.69
   0 -14  -7   -0.56    0.76
   0 -10  -8    2.44    0.78
   1 -19  -4    0.13    0.70
   1  -7  -9   -0.25    0.72
  -2 -11  -2   19.31    0.54
  -2  -9  -4   -0.11    0.47
  -2  -8  -4   36.32    0.70
  -1 -12  -6    7.92    0.81
   0  -9  -8   80.76    1.29
   0  -8  -8   31.57    1.00
   0  -3  -7    0.38    0.54
   1 -16  -7    0.57    0.80
   1 -14  -8    1.43    0.72
   2 -20  -4   -0.73    0.62
   2 -16  -8    0.91    0.67
   3 -15  -9    2.71    0.66
   3  -6 -10    2.13    0.78
   4 -16  -9    0.13    0.56
  -1  -5  -6   -0.27    0.57
   1  -3  -8    2.51    0.62
   2 -13  -9    3.10    0.75
   3 -17  -8    0.97    0.60
   3 -10 -10    2.25    0.70
   3  -7 -10    0.02    0.75
  -2 -10  -3    2.83    0.46
  -1 -15  -3    4.25    0.66
  -1 -15  -2    0.59    0.57
  -1 -11  -6    1.27    0.77
   0 -17  -4    0.49    0.72
   0 -13  -7    1.29    0.76
   1 -18  -5   -0.12    0.73
   1 -17  -6    0.44    0.74
   2  -4  -9    3.14    0.77
   3  -9 -10    0.06    0.71
   3  -8 -10    0.58    0.71
   0 -16  -5    0.17    0.81
   1 -13  -8    1.62    0.76
   2 -12  -9    0.70    0.85
   3 -20  -5   -0.02    0.66
  -1 -14  -4   29.03    0.92
  -1 -10  -6   13.03    0.79
  -1  -6  -6   65.31    0.94
   0 -17  -3   -0.02    0.65
   0  -4  -7   -0.25    0.58
   2 -17  -7   13.90    0.83
   2 -15  -8    0.08    0.68
   3 -14  -9    0.08    0.66
   4  -5 -10   -0.82    0.75
  -1  -9  -6    8.26    0.71
  -1  -7  -6    0.38    0.59
   0 -12  -7    0.46    0.75
   1 -15  -7    0.44    0.77
   2 -18  -6    4.27    0.78
   2 -11  -9    3.54    0.89
   3 -19  -6    0.95    0.65
   4 -15  -9   -0.01    0.59
   4 -11 -10    0.46    0.66
  -1 -12  -5    1.13    0.79
   0 -14  -6    1.15    0.87
   1 -12  -8    0.71    0.76
   3 -16  -8    0.27    0.72
   4 -17  -8    0.35    0.58
   4 -10 -10    0.22    0.76
   4  -6 -10   -0.11    0.73
   5 -12 -10    3.92    0.64
  -1 -14  -3    7.20    0.69
   0 -11  -7    0.52    0.74
   1 -18  -4    3.15    0.75
   2 -10  -9   -0.38    0.77
   2  -6  -9   17.96    0.94
   3 -13  -9    5.13    0.86
   3  -3  -9    5.39    0.80
   4  -9 -10   -0.25    0.76
   4  -7 -10   -0.20    0.76
  -1 -14  -2   35.64    0.76
  -1 -13  -4    4.06    0.72
   0 -16  -4    4.92    0.78
   0 -15  -5   -0.38    0.78
   1 -11  -8    1.13    0.77
   1  -5  -8    6.90    0.77
   2 -14  -8   -0.03    0.71
   2  -8  -9    1.34    0.85
   2  -7  -9    0.45    0.75
   4  -8 -10    2.32    0.71
   5 -11 -10    0.12    0.68
   6 -12 -10    0.66    0.61
  -1 -11  -5   25.08    0.83
   0 -10  -7    0.42    0.74
   0  -6  -7    0.11    0.63
   1 -17  -5   -0.05    0.73
   1 -14  -7   -0.51    0.77
   2 -19  -4   -0.09    0.73
   2 -16  -7    0.50    0.73
   2  -2  -8   14.26    0.71
   4 -14  -9    0.14    0.66
   5 -15  -9    1.09    0.57
   0 -13  -6    0.31    0.78
   0  -9  -7    0.37    0.75
   0  -8  -7   -0.53    0.71
   0  -7  -7    1.18    0.69
   1 -18  -3    3.17    0.75
   1 -10  -8    4.53    0.84
   1  -6  -8   30.35    0.93
   1  -2  -7   -0.13    0.51
   3 -12  -9    0.66    0.74
   4 -20  -5   -0.16    0.59
   4 -18  -7   -0.32    0.57
   5 -17  -8    0.22    0.54
   5 -10 -10    1.44    0.72
  -1 -10  -5    0.27    0.61
   0 -16  -3    0.48    0.69
   1  -9  -8    3.48    0.82
   1  -8  -8   13.96    0.90
   3 -17  -7    0.45    0.67
   3 -15  -8    0.03    0.68
   3  -4  -9    2.65    0.76
   4 -19  -6   -0.13    0.61
   5  -9 -10   -0.46    0.72
   5  -6 -10    1.53    0.78
   6 -11 -10    0.28    0.61
  -1 -13  -3    0.59    0.54
  -1 -12  -4   20.87    0.75
  -1  -6  -5   69.42    0.90
   0 -16  -2  109.19    1.24
   2 -18  -5    1.11    0.70
   2 -13  -8    3.38    0.79
   3 -19  -5    0.65    0.68
   4 -16  -8    8.08    0.73
   5  -8 -10    7.26    0.84
   5  -7 -10   -0.18    0.76
  -1 -13  -2    0.01    0.47
  -1  -8  -5    0.09    0.55
  -1  -7  -5   31.62    0.73
   0 -15  -4   11.42    0.86
   0 -12  -6   15.57    0.91
   1 -15  -6    0.47    0.80
   1 -13  -7    3.57    0.80
   3 -18  -6    2.82    0.68
   3 -11  -9    7.86    0.86
   4 -13  -9    0.43    0.71
   5 -14  -9   -0.03    0.62
   6 -10 -10    0.69    0.67
   7 -10 -10    0.23    0.58
   1 -17  -4    0.94    0.76
   2  -3  -8    2.25    0.64
   3  -5  -9   14.45    0.92
   5 -18  -7    0.26    0.54
   6  -9 -10    0.15    0.74
   6  -8 -10    1.41    0.80
   6  -7 -10   -0.22    0.77
   7  -9 -10    0.06    0.66
   1  -3  -7   59.08    0.94
   2 -12  -8    1.05    0.78
   3 -14  -8    0.62    0.73
   3  -6  -9    8.14    0.88
   6 -14  -9    0.39    0.62
   7  -8 -10   -0.41    0.66
  -1 -12  -3    0.96    0.51
   0 -11  -6    6.14    0.81
   1 -12  -7    2.15    0.79
   3 -16  -7    0.47    0.74
   3  -9  -9   18.48    0.97
   3  -7  -9   -0.17    0.87
   4 -17  -7   -0.19    0.70
   4 -12  -9    1.26    0.75
   5 -16  -8    0.42    0.58
  -1 -10  -4   23.15    0.70
   0 -15  -3   -0.10    0.73
   1 -17  -3    0.28    0.78
   1 -14  -6   -0.10    0.80
   2 -11  -8    2.63    0.83
   2  -4  -8    2.90    0.71
   4 -15  -8    2.77    0.71
   5 -13  -9    0.58    0.66
  -1 -12  -2   67.16    0.85
   0 -10  -6    0.01    0.71
   0  -5  -6    5.00    0.56
   1 -11  -7   20.50    0.95
   2 -14  -7    0.74    0.78
   3 -19  -4    0.51    0.76
   4 -19  -5    0.56    0.68
   6 -16  -8    0.88    0.58
  -1 -11  -3   28.27    0.72
  -1  -9  -4    6.85    0.56
   0 -15  -2   33.08    0.89
   0  -9  -6    1.90    0.67
   1  -4  -7    1.93    0.57
   2 -10  -8    0.53    0.83
   2  -5  -8    5.38    0.79
   3 -13  -8    5.35    0.81
   4  -4  -9    0.08    0.76
  -1  -8  -4  116.76    1.08
   0  -8  -6   27.40    0.83
   0  -7  -6   23.59    0.77
   0  -6  -6    2.13    0.58
   1 -17  -2    0.21    0.68
   1 -16  -4    5.85    0.89
   1 -10  -7    7.42    0.84
   2  -9  -8    1.47    0.91
   3 -18  -5    1.45    0.73
   3  -2  -8   -0.40    0.68
   0 -12  -5    0.12    0.76
   1 -13  -6    0.81    0.84
   1  -5  -7    0.27    0.58
   2 -18  -3    1.08    0.76
   2  -7  -8   30.75    1.09
   3 -15  -7    0.07    0.78
   4  -5  -9   -0.30    0.80
   5 -17  -7   -0.34    0.62
   5 -15  -8    1.17    0.68
  -1 -10  -3    1.70    0.49
   1  -9  -7   22.20    0.95
   2 -15  -6    0.85    0.92
   3 -19  -3    4.61    0.85
   3 -12  -8    0.57    0.81
   4 -16  -7    0.31    0.73
   4  -9  -9   -0.80    0.77
   0 -14  -3    0.23    0.71
   0 -13  -4    6.77    0.81
   1  -8  -7    6.08    0.80
   1  -7  -7  237.54    1.79
   4  -8  -9    0.27    0.81
   4  -7  -9   -0.27    0.87
   4  -6  -9   -0.46    0.76
   5 -19  -5    0.56    0.68
   6 -17  -7    2.20    0.66
   0 -11  -5    0.01    0.69
   2 -17  -4    0.23    0.83
   3  -3  -8    1.69    0.73
   6 -15  -8    0.93    0.63
   7 -12  -9   -0.11    0.68
   1 -16  -3    2.99    0.80
   1 -12  -6    7.37    0.88
   2 -16  -5    0.08    0.79
   2 -12  -7    0.22    0.80
   2  -2  -7   -0.10    0.52
   3 -16  -6   -0.63    0.79
   3 -11  -8    3.46    0.88
   4 -19  -4    0.11    0.77
   4 -13  -8    0.13    0.78
   5 -20  -3   -0.49    0.69
   5 -10  -9   -0.28    0.83
   7 -15  -8   -0.28    0.60
   0 -14  -2   78.31    1.08
   0 -10  -5   -0.09    0.65
   1 -15  -4    0.76    0.86
   3 -18  -4    6.51    0.88
   3 -14  -7    0.11    0.79
   4 -18  -5    0.24    0.78
   5 -14  -8    1.69    0.75
   6 -11  -9    2.14    0.72
   2 -14  -6    5.21    0.91
   3 -17  -5    0.26    0.76
   3 -10  -8    0.67    0.85
   4 -15  -7    1.33    0.77
   5 -16  -7   -0.06    0.69
   5  -9  -9    4.49    0.85
   5  -5  -9    1.96    0.83
   7 -11  -9    0.89    0.73
   8 -11  -9    0.11    0.58
   0 -13  -3   -0.30    0.67
   0  -9  -5    0.11    0.62
   1 -16  -2    2.10    0.73
   1 -11  -6    0.29    0.78
   2 -11  -7    0.30    0.81
   3  -4  -8    1.18    0.69
   4 -12  -8    5.27    0.99
   5  -8  -9    7.55    0.95
   5  -7  -9    0.31    0.83
   5  -6  -9    3.52    0.89
   6 -10  -9   -0.08    0.83
   0  -8  -5    0.49    0.59
   1 -13  -5   15.05    1.02
   2 -17  -3   44.93    1.18
   2  -3  -7   31.91    0.82
   3  -5  -8   11.46    0.89
   6 -14  -8   -0.14    0.71
   8 -10  -9   -0.43    0.67
   0  -7  -5   -0.39    0.56
   1 -10  -6    9.40    0.82
   2 -10  -7   -0.10    0.91
   3 -15  -6    0.93    0.95
   3 -13  -7    3.53    0.85
   3  -6  -8   14.30    0.96
   4 -19  -3    3.40    0.85
   5 -19  -4    2.05    0.78
   5 -17  -6    0.62    0.69
   5 -13  -8    0.13    0.79
   6 -16  -7    0.12    0.65
   6  -9  -9    0.45    0.85
   7 -14  -8    0.37    0.63
   7 -10  -9    0.43    0.68
   1 -15  -3    3.46    0.80
   2 -16  -4    2.40    0.89
   2 -13  -6    0.24    0.84
   3 -18  -3    1.51    0.83
   3  -7  -8    6.29    0.86
   4 -16  -6   33.99    1.24
   4 -11  -8   -0.30    0.95
   5 -18  -5    0.81    0.73
   6  -8  -9    0.96    0.83
   6  -5  -9    4.07    0.89
   7 -16  -7    0.02    0.58
   8  -9  -9   -0.12    0.70
   0 -13  -2    8.59    0.63
   1  -9  -6    6.09    0.76
   2  -9  -7   20.54    0.98
   2  -4  -7    1.21    0.63
   4 -14  -7   -0.18    0.78
   5 -15  -7    0.29    0.73
   6  -7  -9    0.50    0.84
   6  -6  -9    7.36    0.90
   7  -9  -9    8.09    0.89
   0 -12  -3    0.21    0.62
   1 -12  -5    0.20    0.88
   2 -17  -2   14.71    0.90
   3 -17  -4    0.08    0.87
   3 -12  -7    0.44    0.82
   4 -18  -4   19.29    1.02
   5 -12  -8    4.70    0.87
   6 -19  -4    0.32    0.66
   6 -17  -6    0.14    0.63
   6 -13  -8    0.92    0.78
   8  -8  -9    0.15    0.73
   0 -13  -1    0.23    0.49
   0 -10  -4    9.64    0.65
   1  -8  -6   55.25    1.03
   2  -8  -7    0.31    0.78
   3 -18  -2   -0.67    0.86
   4 -10  -8    3.70    0.90
   4  -3  -8    1.28    0.75
   7 -13  -8    0.28    0.74
   7  -7  -9   -0.68    0.80
   7  -6  -9    2.52    0.88
   8  -7  -9   -0.51    0.73
   1 -15  -2    0.98    0.71
   1  -7  -6   -0.24    0.62
   1  -6  -6   46.22    0.89
   2 -12  -6   -0.23    0.81
   3 -14  -6    3.90    0.91
   5 -19  -3    2.21    0.80
   6 -18  -5    1.40    0.65
   6 -15  -7    6.43    0.77
   7 -17  -6    0.17    0.60
   2 -14  -5    1.06    0.85
   4 -13  -7    0.42    0.81
   4  -4  -8   12.29    0.87
   5 -16  -6   -0.07    0.85
   5 -11  -8    0.54    0.94
   0 -11  -3   -0.22    0.56
   0  -9  -4    7.07    0.56
   1 -11  -5   26.36    0.92
   2 -16  -3    5.38    0.81
   2 -15  -4   -0.55    0.87
   4  -8  -8   17.98    1.09
   5 -14  -7    0.17    0.77
   6 -12  -8    0.52    0.78
   7 -15  -7    1.86    0.69
   8 -15  -7    0.85    0.62
   1 -14  -3    4.95    0.75
   3  -2  -7   -0.10    0.55
   4  -7  -8   86.93    1.50
   4  -6  -8   -0.13    0.86
   4  -5  -8    1.03    0.81
   5 -18  -4   -0.58    0.77
   2 -11  -6    1.71    0.80
   3 -17  -3    0.83    0.85
   3 -15  -5    5.29    0.91
   3 -10  -7   -0.01    0.84
   4 -18  -3    2.14    0.84
   5 -19  -2    8.54    0.94
   1 -10  -5   -0.33    0.67
   2 -13  -5   31.82    1.08
   3 -16  -4    1.67    0.91
   3 -13  -6    1.81    0.83
   4 -12  -7    0.42    0.82
   6 -16  -6    1.44    0.74
   6 -14  -7    0.11    0.75
   9 -11  -8   -0.04    0.64
   2 -16  -2    1.76    0.79
   3  -3  -7    6.45    0.65
   4 -17  -4    2.25    0.80
   5 -13  -7    0.44    0.89
   5  -3  -8    1.65    0.84
   1 -14  -2   37.67    0.94
   4 -14  -6    4.24    0.86
   7 -16  -6    1.22    0.67
   7 -14  -7    0.33    0.70
   8 -16  -6    3.74    0.65
   8 -14  -7    0.06    0.64
   8 -11  -8   -0.31    0.69
   0 -11  -2   20.51    0.61
   1 -13  -3    0.21    0.72
   1  -9  -5   27.57    0.82
   4 -18  -2   25.63    1.08
   5  -8  -8   17.15    1.01
   5  -4  -8   12.70    0.95
   2 -15  -3   50.98    1.15
   2  -9  -6    1.82    0.74
   3 -17  -2    3.95    0.86
   3  -4  -7    1.02    0.59
   4 -11  -7   -0.67    0.85
   5  -7  -8    3.18    0.97
   6 -19  -2    0.96    0.77
   7 -18  -4    0.16    0.68
   7 -17  -5    0.08    0.64
   8 -17  -5    1.08    0.65
   9 -10  -8    1.37    0.66
   1  -8  -5    1.19    0.58
   2 -12  -5    5.32    0.86
   3  -6  -7    3.72    0.73
   3  -5  -7   31.72    0.89
   5 -18  -3   -0.03    0.72
   5 -16  -5    5.20    0.94
   5  -6  -8   24.06    1.01
   5  -5  -8   -0.40    0.77
   6 -13  -7    4.77    0.85
   6  -9  -8    0.98    0.92
   7 -10  -8    0.14    0.76
   8 -10  -8   -0.30    0.79
   1 -14  -1   23.20    0.76
   1 -11  -4   -0.20    0.63
   1  -7  -5   38.65    0.82
   4 -15  -5    0.31    0.85
   5 -17  -4   -0.08    0.82
   5 -12  -7   -0.76    0.84
   6 -15  -6    0.07    0.75
   7 -19  -2   -0.46    0.64
   9 -13  -7    0.67    0.61
   2  -7  -6    0.27    0.63
   2  -4  -6   77.08    0.98
   3 -16  -3    3.42    0.83
   4 -17  -3    1.53    0.89
   4 -13  -6    0.27    0.82
   4 -10  -7    0.30    0.87
   6  -8  -8    0.90    0.94
   7 -13  -7    1.84    0.78
   7  -9  -8    0.78    0.88
   8 -13  -7    1.55    0.78
   2  -6  -6    3.39    0.62
   3 -11  -6   -0.30    0.80
   4 -16  -4    2.85    0.84
   6  -4  -8    0.81    0.88
   7 -15  -6   -0.27    0.68
   8 -15  -6   -0.11    0.62
   8  -9  -8    1.71    0.81
   1 -13  -2    0.31    0.61
   1 -12  -3    0.07    0.58
   1 -10  -4   20.04    0.81
   4  -9  -7    0.29    0.85
   4  -2  -7    0.26    0.63
   5 -11  -7    8.12    0.96
   6 -18  -3   -0.29    0.66
   6 -16  -5    0.21    0.76
   6 -12  -7    0.36    0.84
   6  -7  -8    0.08    0.83
   6  -6  -8    2.19    0.92
   6  -5  -8    3.15    0.88
   2 -14  -3    6.08    0.89
   5 -18  -2    1.80    0.86
   7  -8  -8   -0.11    0.80
   9  -7  -8    0.44    0.75
   3 -10  -6   -0.08    0.80
   6 -14  -6    1.47    0.79
   7 -18  -3    0.04    0.72
   7 -16  -5    4.88    0.77
   7 -12  -7    0.22    0.89
   7  -7  -8    1.95    0.90
   7  -4  -8   -0.75    0.88
   2 -10  -5    5.52    0.74
   3 -16  -2    0.50    0.86
   4 -17  -2    4.27    0.89
   4 -14  -5    1.64    0.89
   4  -3  -7    1.23    0.65
   5 -15  -5    0.39    0.84
   7  -6  -8    1.25    0.89
   7  -5  -8    0.40    0.83
   8 -16  -5   -0.08    0.66
   8 -12  -7   -0.13    0.72
   1 -13  -1   18.01    0.69
   1  -9  -4    5.62    0.62
   2 -15  -1   29.84    0.93
   5 -18  -1    0.07    0.92
   5 -13  -6   -0.30    0.82
   5 -10  -7    0.73    0.88
   6 -11  -7   -0.22    0.86
   7 -14  -6    0.10    0.84
   8  -6  -8   -0.01    0.82
   8  -5  -8    0.81    0.85
   9 -14  -6    0.57    0.65
   2 -12  -4    0.18    0.72
   3 -15  -3   12.88    0.92
   3 -12  -5    3.35    0.86
   3  -9  -6    6.91    0.84
   4  -6  -7    0.16    0.75
   4  -5  -7    0.50    0.78
   4  -4  -7   -0.24    0.66
   8 -14  -6    1.41    0.74
   1 -12  -2   68.16    0.99
   4 -16  -3    1.12    0.83
   5  -9  -7    0.64    0.99
   7 -11  -7    0.26    0.93
  10 -10  -7   -0.14    0.65
   1  -8  -4   89.39    1.04
   2 -14  -2    0.08    0.73
   2 -13  -3  118.94    1.45
   2  -9  -5   -0.27    0.61
   3 -16  -1   54.15    1.23
   4 -17  -1    8.75    0.98
   4 -11  -6   -0.13    0.81
   6 -15  -5    4.87    0.89
   6 -13  -6   -0.14    0.89
   7 -18  -2   -0.22    0.77
   4 -13  -5    0.11    0.85
   5 -12  -6    4.01    0.88
   6 -10  -7    0.01    0.87
   9 -15  -5    0.22    0.60
   2  -8  -5    0.34    0.60
   5 -14  -5   10.56    0.96
   6 -18  -1    0.09    0.85
   7 -15  -5    0.54    0.77
   8 -15  -5    1.56    0.71
   9 -13  -6   -0.33    0.67
   9 -10  -7    0.13    0.76
   3 -13  -4    1.38    0.82
   3  -7  -6   -0.20    0.65
   4 -10  -6   16.97    0.99
   5 -17  -2    0.06    0.85
   5  -2  -7   -0.54    0.63
   7 -13  -6    0.39    0.78
   8 -13  -6    0.10    0.75
   9 -16  -4   -0.25    0.60
  10  -9  -7    1.10    0.66
   5  -7  -7  143.76    1.69
   7 -17  -3    0.57    0.69
   7 -16  -4   -0.41    0.72
   8 -17  -3    1.16    0.73
   8 -16  -4    0.85    0.74
  10 -12  -6    1.44    0.62
   1 -12  -1    1.58    0.51
   1 -11  -2   13.43    0.64
   2  -7  -5   18.15    0.71
   3 -14  -3    1.53    0.79
   3  -5  -6    1.04    0.56
   4 -16  -2   47.51    1.24
   5 -16  -3    1.99    0.80
   5 -11  -6    1.58    0.93
   5  -6  -7    3.37    0.82
   5  -3  -7   10.91    0.81
   6 -12  -6    0.69    0.82
   7 -18  -1    0.53    0.77
   8 -18  -1    0.41    0.66
  10  -8  -7    0.22    0.74
   2  -6  -5    0.20    0.54
   4 -15  -3    1.83    0.91
   4 -12  -5    3.45    0.84
   4  -9  -6   17.41    1.01
   5  -5  -7    1.08    0.74
   5  -4  -7    0.18    0.70
   6  -8  -7   -0.09    0.93
   9  -9  -7    3.83    0.79
   2 -10  -4    0.47    0.62
   3 -10  -5    4.14    0.74
   5 -17  -1    3.76    0.91
   5 -13  -5    2.35    0.83
   8  -9  -7   -0.08    0.78
   9 -14  -5    0.21    0.69
   9 -12  -6    0.74    0.72
   2 -13  -2    1.29    0.63
   3 -12  -4    8.09    0.83
   6  -7  -7    7.44    0.95
   7 -14  -5    1.15    0.79
   7 -12  -6    0.10    0.81
   8 -14  -5   -0.19    0.80
   8 -12  -6    0.50    0.79
  10  -7  -7    1.68    0.74
   3 -15  -1  130.77    1.52
   4  -8  -6   40.58    1.06
   6 -16  -3    0.34    0.84
   6 -15  -4    0.26    0.81
   7  -8  -7    1.73    0.84
   9  -8  -7   -0.08    0.73
  10  -6  -7    0.05    0.69
   4 -16  -1    0.41    0.82
   6 -11  -6    1.43    0.85
   6  -6  -7    0.80    0.79
   7 -17  -2    1.35    0.77
   8 -17  -2    1.79    0.72
   8  -8  -7    0.41    0.82
   9 -15  -4    0.43    0.70
  10 -13  -5    1.04    0.68
   2  -9  -4    0.22    0.55
   4 -13  -4   -0.42    0.80
   4 -11  -5    0.39    0.77
   5 -16  -2    0.83    0.86
   6  -5  -7    0.45    0.80
   6  -4  -7    0.64    0.80
   6  -3  -7    0.26    0.74
   7 -15  -4    0.21    0.76
   7  -7  -7   58.58    1.37
   9  -7  -7    0.80    0.78
   3 -14  -2   20.43    0.92
   5 -12  -5    0.94    0.80
   6 -17  -1   11.35    0.95
   7 -11  -6   -0.07    0.84
   8 -15  -4    0.88    0.74
   8  -7  -7    0.79    0.89
   9 -11  -6    1.25    0.73
  11  -9  -6   -0.14    0.63
   3 -15   0   -0.59    0.73
   3 -11  -4    1.52    0.76
   4 -15  -2   42.61    1.18
   5 -15  -3    0.68    0.80
   5  -9  -6    0.48    0.81
   7  -6  -7   -0.51    0.77
   8 -11  -6    0.99    0.81
   9 -13  -5    0.77    0.71
   9  -6  -7   -0.61    0.74
   2 -13  -1  205.24    1.51
   2 -12  -2   -0.03    0.60
   3  -8  -5    2.07    0.63
   4  -2  -6   64.63    0.93
   6 -10  -6   -0.19    0.84
   7 -13  -5    1.58    0.79
   7  -5  -7    2.98    0.88
   7  -4  -7    0.20    0.83
   7  -3  -7    0.43    0.76
   8 -13  -5    1.10    0.78
   8  -6  -7   -0.43    0.82
   9  -5  -7    0.39    0.77
  10 -14  -4    0.95    0.60
   4 -10  -5    0.50    0.74
   4  -5  -6    1.62    0.60
   4  -4  -6   57.09    0.95
   4  -3  -6    0.56    0.56
   7 -17  -1    3.02    0.82
   8 -17  -1    3.49    0.80
   8  -5  -7    4.14    0.88
   8  -4  -7    0.03    0.84
  11  -8  -6    0.21    0.63
   5  -8  -6   21.37    0.97
   6 -17   0   -0.04    0.84
   6 -16  -2   13.62    0.98
   7 -10  -6   -0.03    0.83
  10 -15  -3    0.26    0.59
  10 -12  -5   -0.02    0.64
   3  -7  -5   74.34    1.05
   6 -12  -5    0.11    0.78
   6  -9  -6    0.30    0.93
   8 -10  -6    3.51    0.86
   9 -14  -4   10.75    0.82
  10  -9  -6   -0.14    0.72
   2 -13   0    0.04    0.54
   2 -10  -3    2.46    0.54
   3 -10  -4    0.72    0.69
   7 -17   0   -0.48    0.82
   7 -14  -4   -0.23    0.78
   9 -16  -2   -0.15    0.62
  11  -7  -6    0.27    0.66
   3 -13  -2    0.68    0.71
   3  -6  -5    6.44    0.57
   4 -15  -1    7.77    0.88
   7 -16  -2    0.51    0.72
   7 -12  -5    0.07    0.77
   8 -17   0   -0.11    0.71
   8 -16  -2   13.81    0.91
   9 -15  -3    0.92    0.65
   9 -12  -5   -0.30    0.71
   4  -9  -5    0.33    0.68
   5 -15  -2   17.44    0.91
   7  -9  -6    0.39    0.83
   8 -15  -3    5.11    0.78
   8 -12  -5    0.52    0.77
  10  -8  -6    1.90    0.74
  11  -6  -6    0.89    0.65
   2 -11  -2   23.42    0.70
   4 -14  -2   19.05    0.89
   5 -16   0   24.82    1.02
   5  -6  -6   50.95    1.08
  10 -13  -4    0.20    0.59
  10 -11  -5    0.52    0.65
   2 -12  -1    0.53    0.47
   6 -16  -1    2.30    0.75
   6 -11  -5    2.07    0.80
  11 -12  -4    1.10    0.59
  11  -5  -6    0.87    0.64
   3 -14   0  242.57    1.73
   3  -9  -4    7.48    0.63
   4 -15   0    0.79    0.81
   4  -8  -5    0.01    0.63
   5 -12  -4    1.84    0.80
   5  -5  -6    0.32    0.62
   5  -2  -6   15.17    0.68
   9 -16  -1    0.64    0.67
   9 -13  -4    0.98    0.77
   9  -8  -6   11.89    0.93
  10 -14  -3    0.32    0.61
  10  -7  -6    1.28    0.72
   5  -4  -6   45.00    0.89
   5  -3  -6   -0.04    0.57
   6 -15  -2    5.87    0.87
   6 -14  -3   -0.37    0.77
   7 -13  -4    0.71    0.74
   7 -11  -5    4.01    0.81
   8  -8  -6   32.25    1.15
   9 -11  -5    0.15    0.74
   8 -16  -1    0.22    0.65
   8 -13  -4    4.36    0.79
   8 -11  -5   -0.14    0.78
  11 -13  -3    0.82    0.58
  11  -9  -5    3.81    0.69
   3 -13  -1   11.99    0.69
   5 -15  -1    2.56    0.80
   6 -16   0    1.19    0.78
   6 -10  -5   -0.10    0.81
   6  -6  -6    0.42    0.76
   7 -14  -3    2.12    0.85
   7  -7  -6    0.29    0.83
   9 -14  -3    0.80    0.67
   9  -7  -6    2.01    0.83
  10 -10  -5    0.46    0.65
  10  -6  -6    1.18    0.71
   3 -12  -2   27.40    0.76
   3  -8  -4   27.37    0.75
   4 -12  -3    3.31    0.70
   4 -10  -4    5.50    0.75
   4  -7  -5    0.14    0.56
   5 -13  -3    0.13    0.74
   6 -12  -4    0.45    0.81
   7 -15  -2    0.47    0.71
   8 -14  -3    0.97    0.73
   8  -7  -6   20.44    1.03
  10 -12  -4    3.75    0.68
  11 -11  -4    0.20    0.64
   2 -12   0   22.90    0.60
   4 -14  -1    2.41    0.68
   5 -14  -2    5.92    0.77
   6  -5  -6    0.77    0.74
  10  -5  -6    0.66    0.70
  12  -6  -5   -0.09    0.55
   4 -13  -2   12.83    0.76
   4  -6  -5   -0.31    0.56
   5 -11  -4    0.62    0.71
   6  -4  -6   11.10    0.76
   7 -16   0    1.58    0.68
   7 -10  -5    1.69    0.78
   7  -6  -6    1.39    0.80
   8 -16   0   11.04    0.83
   9 -12  -4    1.12    0.77
   9 -10  -5    0.08    0.74
   9  -6  -6   27.16    1.01
  10 -15  -1    0.42    0.59
  10  -4  -6    2.27    0.71
  11  -8  -5   -0.20    0.65
   2 -11  -1  123.92    1.04
   3 -10  -3    0.05    0.51
   5  -8  -5    0.65    0.67
   6  -3  -6    1.94    0.65
   6  -2  -6    4.65    0.62
   7 -12  -4    1.24    0.74
   8 -10  -5    0.36    0.79
   8  -6  -6    5.26    0.88
   9 -16   1    1.55    0.62
  10 -13  -3    5.42    0.67
  12  -5  -5    1.10    0.57
   5 -15   0    0.55    0.75
   6 -13  -3   38.83    1.06
   6  -9  -5    0.63    0.75
   7  -5  -6    0.79    0.77
   8 -12  -4    0.12    0.74
   9  -5  -6   -0.19    0.74
  10 -14  -2    1.48    0.59
  11 -12  -3    0.10    0.53
   3 -13   0   -0.19    0.54
   8 -16   1   -0.19    0.69
   8  -5  -6    1.74    0.80
   9 -15  -1    0.18    0.62
   9  -4  -6    9.63    0.83
  10 -11  -4    0.21    0.65
   4 -11  -3    0.15    0.60
   4  -9  -4    0.25    0.54
   5 -12  -3    3.55    0.73
   6 -11  -4    2.74    0.72
   7  -4  -6    0.10    0.71
   8 -15  -1    2.20    0.74
   9 -13  -3    2.69    0.71
   9  -9  -5    0.61    0.73
   9  -3  -6    0.24    0.72
  10 -15   0    0.13    0.59
  11 -13  -2    2.51    0.57
  11 -10  -4    0.03    0.58
  11  -7  -5    5.37    0.64
   4  -4  -5    0.84    0.45
   5 -15   1    2.18    0.80
   5 -14  -1   27.36    0.92
   7  -3  -6   -0.03    0.69
   7  -2  -6    2.36    0.66
   8 -13  -3    3.09    0.76
   8  -9  -5   -0.04    0.75
   8  -4  -6   13.41    0.86
   9 -14  -2    1.56    0.65
  10  -8  -5    1.91    0.73
   3 -12  -1    0.12    0.49
   6  -8  -5    0.65    0.71
   8  -3  -6    2.24    0.72
   8  -2  -6    1.95    0.68
   9 -11  -4    0.00    0.67
  12  -8  -4    4.66    0.62
   3  -9  -3    0.13    0.47
   6 -15   0   -0.09    0.70
   7 -11  -4   -0.50    0.69
   8 -11  -4   -0.68    0.70
  10 -15   1    0.59    0.58
  10 -12  -3    1.29    0.62
  11  -6  -5    0.64    0.59
  12 -10  -3    0.02    0.53
   9 -15   0   -0.08    0.59
  10 -10  -4   -0.17    0.67
  11  -9  -4    0.28    0.67
   6 -12  -3    1.36    0.72
   7 -15   0    0.66    0.73
   7  -8  -5    1.25    0.73
   8 -15   0    0.54    0.70
   8  -8  -5   -0.33    0.83
  10 -13  -2    0.29    0.60
  10  -7  -5    0.17    0.64
  11  -5  -5    5.57    0.68
  12  -7  -4    1.75    0.62
   5  -9  -4    0.18    0.60
   6  -7  -5    1.10    0.66
   9 -12  -3    0.24    0.65
   5 -11  -3    4.28    0.67
   7 -12  -3    0.36    0.69
   8 -12  -3    1.63    0.68
   9 -15   1    0.04    0.64
   9 -10  -4    8.28    0.78
  11 -13  -1    2.49    0.57
  11 -12  -2    1.12    0.56
  11  -4  -5   -0.14    0.61
   7 -14  -1   30.27    0.94
   7 -10  -4    0.35    0.66
   9 -13  -2    3.86    0.68
   9  -7  -5    1.04    0.67
  10  -6  -5    0.38    0.62
  11  -3  -5    1.41    0.64
  12  -9  -3    0.60    0.52
   3 -12   0    7.42    0.52
   4  -7  -4   74.00    0.93
   5  -4  -5    4.00    0.52
   7 -13  -2    1.29    0.68
  10 -11  -3    0.04    0.58
  10  -9  -4    0.99    0.64
  12  -6  -4    2.59    0.57
   3 -11  -1   62.03    0.81
   4 -13   0    0.34    0.58
   5 -13  -1    7.80    0.67
  10  -5  -5    0.48    0.64
  11 -10  -3    0.27    0.57
   5  -3  -5    6.93    0.50
   8 -15   2   15.01    0.78
   9  -6  -5    0.34    0.65
  10 -12  -2    1.82    0.67
   4 -12  -1    3.39    0.52
   4  -9  -3   -0.04    0.46
   5 -14   1   26.28    0.84
   5  -2  -5   22.11    0.56
   6  -5  -5    4.98    0.60
   7  -6  -5    1.66    0.66
   8  -6  -5    1.08    0.73
   9 -11  -3    0.55    0.62
   9  -9  -4    0.35    0.67
  10 -13  -1   18.48    0.73
  12 -10  -2    0.23    0.51
  12  -5  -4    0.61    0.57
   4  -6  -4    1.61    0.43
   5 -10  -3    2.08    0.56
   7 -11  -3   26.35    0.85
   7  -9  -4    0.23    0.64
  10  -4  -5   -0.30    0.55
  11 -11  -2    3.67    0.58
  11  -7  -4    0.17    0.58
  12 -11  -1    3.46    0.53
   6 -13  -1   80.58    1.14
   6 -12  -2   17.09    0.75
   8 -11  -3   -0.38    0.65
   8  -9  -4   19.69    0.85
   9  -5  -5    1.04    0.62
  10  -8  -4    0.23    0.63
  10  -3  -5    1.37    0.59
  11 -12  -1    0.28    0.52
  12  -4  -4    3.15    0.58
   3 -12   1    0.07    0.39
   3  -9  -2    0.94    0.40
   4 -13   1    2.94    0.56
   6  -4  -5   -0.44    0.47
   8  -5  -5    2.30    0.70
   9 -12  -2    9.54    0.70
  10 -14   2    0.67    0.56
  10 -10  -3    1.84    0.60
  10  -2  -5    4.03    0.60
  11  -9  -3    0.37    0.57
   5  -7  -4   -0.25    0.46
   7 -12  -2    0.78    0.62
   8 -12  -2   15.84    0.77
   9  -4  -5    0.23    0.62
  11 -13   1    2.88    0.54
  11  -6  -4    0.29    0.55
  12  -3  -4    0.75    0.54
   5 -13   0    0.07    0.57
   5 -11  -2    5.34    0.56
   6 -10  -3    0.98    0.57
   6  -3  -5   16.09    0.55
   7  -4  -5    2.24    0.59
   9 -14   1    0.20    0.57
   9  -8  -4    9.16    0.72
  12  -9  -2    0.07    0.50
  12  -2  -4    0.61    0.50
   3 -10  -1    3.07    0.41
   4 -10  -2    2.69    0.44
   5 -12  -1    0.83    0.57
   6  -2  -5    4.65    0.47
   7  -8  -4    2.59    0.63
   8  -8  -4   29.16    0.87
   8  -4  -5    2.28    0.58
   9 -10  -3   -0.36    0.58
   9  -3  -5    0.23    0.60
  10 -11  -2    0.17    0.54
   3 -11   0    0.63    0.38
   4 -12   0   30.71    0.66
   6  -1  -5   28.41    0.59
   7 -10  -3    1.18    0.58
   7  -3  -5    2.50    0.54
   8 -14   1    4.34    0.65
   8 -10  -3   -0.02    0.58
   9 -14   2    1.30    0.61
   9  -2  -5   -0.11    0.54
  10 -12  -1    1.05    0.55
  11 -12   0   16.68    0.68
  11 -10  -2    2.92    0.55
  11  -5  -4    0.31    0.52
  12 -11   0   -0.32    0.45
  12 -10  -1    1.08    0.50
  13  -3  -3    0.59    0.45
   4 -11  -1    1.31    0.41
   6 -14   2    2.87    0.62
   6  -7  -4    7.82    0.62
   8  -3  -5    7.69    0.64
   9 -14   3    0.81    0.53
   9  -1  -5    0.04    0.51
  10  -9  -3    2.16    0.59
  11  -8  -3    2.03    0.58
   6 -13   0   -0.01    0.60
   6 -11  -2    0.80    0.55
   7  -2  -5    0.14    0.49
   8  -2  -5    0.62    0.54
   9 -13   0    0.26    0.53
   9 -11  -2    0.17    0.55
  10  -6  -4    3.00    0.62
  12  -6  -3    0.41    0.48
   5 -13   1    6.42    0.58
   7 -14   2    0.49    0.57
   7  -1  -5   -0.22    0.44
   8 -14   2    4.79    0.60
   9 -12  -1    0.43    0.56
  10 -13   1   18.07    0.67
  11  -4  -4   -0.03    0.48
  12  -8  -2    0.55    0.47
  13  -6  -2    5.54    0.51
   6  -9  -3    0.99    0.50
   7 -13   0   -0.02    0.54
   7 -11  -2    0.40    0.55
   7  -7  -4   -0.11    0.55
   8 -13   0    0.17    0.52
   8 -11  -2    0.50    0.55
   8  -7  -4    1.15    0.59
   9  -9  -3    2.48    0.57
   2 -16  -6   -0.12    1.28
   2  -5  -6    2.87    1.09
   3  -8  -7    2.46    1.57
   4 -20  -5    0.10    0.89
   4 -18  -6   14.31    1.22
   5 -15  -7    0.66    1.34
   7 -14  -7   -0.03    1.06
   8  -9  -7   -0.60    1.17
   3 -13  -7    4.14    1.38
   4  -6  -7    0.21    1.70
   7  -6  -7    0.71    1.40
   8  -8  -7    0.20    1.29
   9  -5  -6   -0.12    1.09
  10  -8  -6    2.10    1.07
   0 -15  -5    0.41    1.09
   1 -14  -6    0.54    1.22
   1  -7  -6   -0.26    1.00
   4 -15  -7    1.78    1.23
   8 -13  -7    1.84    1.05
   5  -2  -6   18.15    1.33
   6  -5  -7    0.09    1.32
   6  -2  -6    4.90    1.13
   7 -15  -7    1.91    0.97
   8  -7  -7    1.12    1.26
   2 -11  -7    0.24    1.45
   2 -10  -7   -0.24    1.47
   3 -20  -5   -0.19    0.88
   3 -18  -6    2.88    1.09
   3  -3  -6   11.19    1.15
   5 -16  -7    0.11    1.05
   6 -16  -7    0.24    1.01
   8 -14  -7    0.20    0.92
   1 -15  -6    0.34    1.19
   1  -6  -6   41.30    1.34
   2 -17  -6    0.65    1.11
   2  -4  -6   83.54    1.69
   3  -6  -7    6.39    1.65
   4  -5  -7    0.23    1.45
   7  -5  -7    4.45    1.36
   9 -11  -7    1.20    1.09
   9 -10  -7    0.39    1.06
   2  -8  -7   -0.11    1.44
   3 -15  -7    0.59    1.17
   4 -19  -6    0.19    0.94
   7 -16  -7    0.09    0.86
   7  -2  -6    2.09    1.04
   8  -6  -7   -0.47    1.18
   9 -12  -7   -0.66    1.03
   9  -9  -7    3.37    1.12
   6  -4  -7    0.71    1.45
   9  -8  -7    0.02    1.12
   0 -11  -6    4.97    1.19
   0 -10  -6    0.49    1.09
   2 -14  -7    0.10    1.29
   5 -11  -8    0.08    1.35
   5 -10  -8    5.48    1.49
   6 -17  -7    3.70    0.98
   6 -10  -8    0.78    1.41
  -1 -12  -5    0.74    1.01
  -1 -10  -5   -0.03    0.76
   0 -12  -6   14.85    1.27
   0  -9  -6    1.17    1.03
   1 -16  -6    0.01    1.09
   1  -5  -6    0.36    1.08
   2  -7  -7   60.39    1.80
   3 -16  -7    0.45    1.09
   4 -17  -7    0.15    1.07
   5 -12  -8    4.41    1.34
   5  -9  -8    5.00    1.60
   6 -12  -8    1.17    1.25
   6  -9  -8    1.47    1.47
   7  -4  -7   -0.13    1.23
   8  -5  -7    5.42    1.21
   9  -7  -7    1.18    1.14
   0 -13  -6   -0.31    1.12
   2 -18  -6    4.76    1.14
   3 -19  -6    0.81    0.93
   4 -12  -8    5.51    1.51
   4 -11  -8    0.11    1.34
   4 -10  -8    2.56    1.43
   4  -9  -8   56.69    2.10
   5 -13  -8    0.65    1.22
   6 -13  -8    1.00    1.14
   6  -8  -8    0.62    1.53
   7 -11  -8    0.84    1.18
  -1 -13  -5   12.44    1.04
  -1  -8  -5    0.31    0.80
   2 -15  -7   15.98    1.41
   2  -6  -7    2.70    1.24
   2  -3  -6   14.83    1.13
   5  -1  -6    1.88    1.09
   6  -1  -6    0.95    1.06
   1 -11  -7   22.96    1.44
   4 -13  -8    0.03    1.28
   4  -8  -8   19.17    1.70
   5 -18  -7    0.43    0.96
   5 -14  -8    1.84    1.17
   5  -7  -8    4.16    1.69
   6 -14  -8    0.54    1.03
   6  -3  -7    0.67    1.29
   7 -13  -8    0.32    1.05
   7  -8  -8    0.12    1.24
   9  -6  -7    0.23    1.09
   0 -14  -6    0.32    1.08
   1 -17  -6   -0.17    1.13
   1 -12  -7    1.47    1.18
   1  -9  -7   23.02    1.41
   3 -17  -7    1.25    1.06
   3 -11  -8    3.38    1.41
   3 -10  -8    1.07    1.35
   3  -4  -7    0.28    1.27
   4 -14  -8    7.38    1.43
   1 -13  -7    3.94    1.21
   1  -8  -7    5.77    1.25
   2 -16  -7    0.99    1.14
   3 -12  -8    0.41    1.33
   3  -9  -8    0.97    1.40
   4 -18  -7    0.34    0.97
   4  -7  -8   97.26    2.47
   4  -1  -6   24.04    1.19
   5 -15  -8    0.63    1.19
   5  -6  -8   32.19    2.14
   6  -6  -8    3.24    1.54
   7 -14  -8   -0.13    0.95
   7  -7  -8    2.68    1.29
   8 -10  -8    0.53    1.04
   8  -9  -8    2.74    1.21
   8  -4  -7   -0.12    1.06
  10  -9  -7    0.77    0.94
   1  -4  -6   48.29    1.26
   2  -5  -7   13.36    1.36
   3 -13  -8    4.18    1.31
   3  -8  -8    3.42    1.45
   6 -15  -8    1.16    0.98
   7  -3  -7    0.78    1.15
   0 -15  -6   12.65    1.17
   1 -14  -7    0.34    1.20
   1  -7  -7  231.86    2.62
   4  -6  -8    0.56    1.64
   7  -6  -8    1.60    1.33
   8 -13  -8    0.28    0.88
   8  -8  -8    5.95    1.14
   0  -6  -6    1.94    0.90
   3  -7  -8    7.03    1.55
   2 -17  -7   14.51    1.22
   2 -11  -8    1.77    1.49
   2 -10  -8    0.46    1.50
   2  -2  -6    2.81    1.01
   3 -18  -7    0.12    0.98
   5 -16  -8    0.79    0.97
   5  -2  -7    0.43    1.37
   6 -16  -8    0.87    0.90
   8  -7  -8   36.72    1.53
   1 -15  -7   -0.15    1.02
   1  -6  -7    3.69    1.17
   2  -9  -8    0.89    1.38
   3 -15  -8    0.72    1.21
   3  -1  -6   10.57    1.05
   6  -2  -7   -0.93    1.20
   1  -3  -6    6.39    1.00
   2  -8  -8    0.18    1.52
   2  -4  -7    2.07    1.24
   4  -5  -8    2.01    1.64
   7  -5  -8    0.61    1.25
   9 -11  -8   -0.15    0.86
   9 -10  -8    1.79    0.99
  -1 -11  -6    0.47    1.01
   0  -5  -6    4.62    0.95
   4  -2  -7    0.48    1.16
   6   0  -6   12.17    0.97
   7  -2  -7    0.10    1.06
   8  -6  -8   -0.12    1.01
   9  -9  -8    2.74    1.00
  -1 -10  -6   11.62    0.98
   0 -12  -7    0.03    1.16
   0 -11  -7    0.17    1.11
   0 -10  -7   -0.03    1.08
   1 -16  -7    0.64    1.07
   2 -14  -8    0.33    1.19
   2  -7  -8   25.92    1.61
   5 -11  -9    2.41    1.28
   5 -10  -9   -0.55    1.32
   6 -11  -9    3.04    1.35
   6  -4  -8    0.05    1.30
   9  -8  -8    8.58    1.12
   0  -9  -7    0.81    1.11
   3 -16  -8    0.59    0.99
   4 -17  -8    0.49    0.98
   5 -12  -9   -0.60    1.16
   5  -9  -9    5.33    1.52
   6 -12  -9    2.79    1.11
   6 -10  -9   -0.37    1.30
   6  -9  -9    0.92    1.33
  -1 -13  -6    2.09    1.01
  -1  -8  -6   54.36    1.34
   0 -13  -7    0.77    1.13
   2 -18  -7    1.30    0.94
   4 -12  -9    1.71    1.39
   4 -11  -9    1.46    1.28
   4 -10  -9   -0.26    1.31
   4  -9  -9    0.37    1.55
   5 -13  -9    0.71    1.10
   6 -13  -9    1.11    1.11
   7 -11  -9    1.71    1.13
   7  -4  -8   -0.73    1.23
   8  -5  -8    1.76    1.09
   9  -7  -8    0.28    1.02
   2 -15  -8    0.24    1.04
   2  -6  -8    7.62    1.47
   2  -3  -7   31.00    1.42
   7 -12  -9   -0.57    0.94
   0 -14  -7   -0.34    1.08
   0  -4  -6   13.16    1.03
   1 -12  -8    0.80    1.15
   1  -9  -8    3.79    1.32
   4 -13  -9    0.10    1.14
   4  -8  -9   -0.02    1.45
   5  -7  -9    0.13    1.59
   5  -1  -7    0.47    1.10
   6 -14  -9    0.61    0.90
   6  -1  -7    9.32    1.18
   7 -13  -9    0.37    0.97
   7  -8  -9   13.74    1.41
  -1  -7  -6    0.78    0.85
   1 -17  -7    0.64    0.95
   1 -13  -8    2.02    1.28
   3 -17  -8    1.11    0.93
   3 -11  -9    9.31    1.41
   3 -10  -9   -0.30    1.29
   3  -4  -8    1.27    1.48
   4 -14  -9    0.58    1.16
   6  -3  -8    5.98    1.35
   9  -6  -8   12.47    1.17
  -2  -9  -5    0.65    0.73
   1  -8  -8   14.21    1.43
   1  -4  -7    2.43    0.99
   2 -16  -8    1.51    1.01
   2  -5  -8    4.45    1.41
   3 -12  -9    0.28    1.22
   3  -9  -9   20.43    1.61
   4  -7  -9   -0.28    1.56
   4  -1  -7    0.37    1.10
   5 -15  -9    0.34    1.00
   7  -7  -9   -0.25    1.25
   8 -10  -9    0.88    1.03
   0 -15  -7    0.07    1.00
   0  -6  -7    0.62    1.03
   1 -14  -8    1.11    1.17
   3 -13  -9    5.10    1.20
   3  -8  -9   17.31    1.61
   6  -6  -9    9.07    1.40
   8 -11  -9    0.50    0.92
   8  -9  -9   -0.20    1.01
   8  -4  -8    0.11    1.04
  -2  -8  -5   -0.02    0.71
  -1  -6  -6   58.70    1.30
   1  -7  -8    6.60    1.40
   4  -6  -9   -0.98    1.59
   8  -8  -9    0.42    1.03
   2  -2  -7    0.21    1.05
   3  -7  -9    0.75    1.44
   7  -6  -9    3.16    1.23
   0  -3  -6   16.55    1.02
   1 -15  -8   -0.94    1.02
   1  -6  -8   31.93    1.57
   2 -17  -8    0.52    0.92
   2 -11  -9    3.37    1.28
   2 -10  -9    0.08    1.29
   2  -9  -9    1.78    1.51
   2  -4  -8    3.63    1.37
   3  -3  -8    1.99    1.39
   0  -5  -7   -0.34    0.98
   1  -3  -7   62.81    1.51
   3 -15  -9    2.51    1.03
   3  -6  -9    9.33    1.60
   4  -5  -9    0.39    1.57
   4   1  -6   22.57    1.06
   6  -2  -8    8.62    1.30
   8  -7  -9   -0.61    0.95
  -1 -12  -7    0.13    1.04
  -1 -11  -7   16.42    1.13
   0 -11  -8    0.50    1.20
   0 -10  -8    2.35    1.27
   2  -8  -9    1.76    1.32
   5   0  -7   -0.64    1.12
   7  -5  -9    5.28    1.21
  -1  -9  -7    4.28    1.03
   0 -12  -8    1.36    1.09
   1 -16  -8    0.23    0.99
   7  -2  -8    0.18    1.09
   8  -6  -9    0.66    1.00
  -1 -13  -7    1.73    0.99
  -1  -8  -7    2.46    1.01
   0 -13  -8    9.60    1.18
   1  -5  -8    6.32    1.32
   2 -14  -9    0.31    0.99
   2  -7  -9    0.58    1.34
   3 -16  -9    0.06    0.93
   3  -5  -9   14.66    1.70
   5 -10 -10    1.61    1.33
   5  -4  -9    0.55    1.42
   6  -4  -9    0.49    1.32
  -2 -11  -6    1.36    0.95
  -2 -10  -6   17.79    1.06
   5 -12 -10    3.72    1.01
   5 -11 -10   -0.29    1.10
   5  -9 -10    0.36    1.27
   6 -11 -10   -0.46    0.96
   6 -10 -10    0.95    1.02
  -2  -9  -6    6.39    0.89
  -1 -14  -7   -0.25    0.96
  -1  -7  -7  122.30    1.81
   0  -7  -8  314.82    3.01
   0  -4  -7   -0.10    0.90
   2 -15  -9    3.41    1.02
   2  -1  -7   53.10    1.44
   4 -12 -10    0.92    1.14
   4 -11 -10    1.09    1.08
   4 -10 -10    0.17    1.18
   4  -9 -10    0.53    1.25
   5 -13 -10    0.07    0.97
   6  -9 -10   -0.23    1.11
   7  -4  -9   -0.20    1.06
   1 -12  -9    2.41    1.09
   1  -9  -9   22.82    1.48
   1  -2  -7   -0.41    0.98
   4  -8 -10    1.92    1.51
   5  -1  -8    0.34    1.28
   8  -5  -9   -0.14    1.00
   9  -7  -9    0.73    0.82
  -2  -8  -6   21.62    1.00
  -1  -4  -6   63.90    1.24
   1 -13  -9    0.65    1.14
   1  -8  -9   21.07    1.49
   1  -4  -8    7.69    1.26
   3  -4  -9    4.80    1.54
   3   0  -7    2.67    1.02
   4 -13 -10    0.01    0.95
   5  -7 -10   -0.78    1.36
   6  -1  -8    6.33    1.11
   7  -9 -10   -0.34    0.94
   0 -15  -8    1.50    0.99
   0  -6  -8    4.42    1.21
   2  -5  -9   11.78    1.49
   3 -12 -10    0.19    1.13
   3 -11 -10    0.10    1.13
   3 -10 -10    2.86    1.19
   3  -9 -10    0.79    1.21
   6  -3  -9    6.62    1.18
   7  -8 -10    0.39    1.00
   1 -14  -9   -0.28    0.99
   1  -7  -9   -0.75    1.27
   2 -16  -9    0.91    0.83
   3  -8 -10   -0.43    1.25
   4 -14 -10    9.67    0.97
  -2  -7  -6    1.94    0.72
   0  -3  -7    0.51    0.97
   3 -13 -10    0.08    0.92
   5   1  -7   -0.12    1.00
   6  -6 -10    4.43    1.26
   7  -7 -10    0.13    0.97
   7  -3  -9   -0.19    1.04
   8  -4  -9    0.06    0.98
   3  -7 -10    0.12    1.32
   3  -3  -9    6.88    1.68
   4  -6 -10    1.25    1.46
  -1 -11  -8    2.81    1.08
  -1 -10  -8    5.76    1.15
   0  -5  -8    8.23    1.26
   1 -15  -9    2.78    0.99
   1  -6  -9    0.81    1.30
   2 -11 -10    0.71    1.10
   2 -10 -10    2.36    1.21
   2  -4  -9    3.22    1.41
   4   1  -7    1.19    0.96
   5  -2  -9    0.17    1.40
  -2  -6  -6    1.15    0.79
  -1 -12  -8    0.32    1.04
  -1  -9  -8    3.44    1.07
  -1  -3  -6    7.93    0.86
   1  -1  -7    9.50    1.05
   2  -9 -10    0.05    1.23
   3  -6 -10    1.76    1.42
   4  -5 -10   -0.89    1.58
   6  -5 -10    0.28    1.25
   6  -2  -9   -0.47    1.16
  -1  -8  -8   16.28    1.29
   0 -11  -9    0.49    1.08
   0 -10  -9   -0.09    1.08
   2  -8 -10    0.57    1.22
   3 -15 -10    0.14    0.86
   4  -2  -9   -0.56    1.36
   6   0  -8    1.38    1.07
  -2 -11  -7    0.93    0.95
  -2 -10  -7   -0.55    0.94
  -1 -13  -8    5.34    1.01
   0 -12  -9   -0.17    0.99
   0  -4  -8    3.99    1.29
   1  -5  -9    4.50    1.32
   2  -7 -10   -0.70    1.40
   3   1  -7   18.87    1.16
   4   0  -8   18.00    1.33
   8  -7 -10    0.82    0.84
  -2  -9  -7   19.20    1.14
  -1  -7  -8   11.05    1.31
  -1  -4  -7    1.91    0.93
   0 -13  -9    0.25    1.00
   0  -2  -7   -0.46    0.89
   1 -16  -9    4.57    0.88
   2 -14 -10    0.69    0.96
   2  -3  -9   30.32    1.69
   2  -1  -8   10.05    1.25
   3  -5 -10    0.09    1.49
   7  -5 -10   -0.52    1.01
   7  -2  -9    0.61    1.04
  -2  -8  -7   -0.31    0.97
  -2  -5  -6    7.51    0.88
  -1 -14  -8    0.86    0.99
   0  -7  -9   -0.50    1.21
   1  -2  -8    1.91    1.15
   0 -14  -9    0.05    0.97
   1  -4  -9    2.81    1.30
   2  -6 -10    0.05    1.33
   5 -11 -11    0.30    0.96
   5 -10 -11    0.47    0.96
   8  -6 -10    2.12    0.85
  -2  -7  -7   68.80    1.46
   1 -12 -10    1.80    1.07
   1  -9 -10    0.40    1.17
   2 -15 -10   -0.10    0.83
   4 -11 -11    0.11    0.91
   4 -10 -11    0.38    0.96
   4  -9 -11   -0.44    1.20
   5  -9 -11   -0.19    1.02
   5  -1  -9   -0.58    1.20
   0  -6  -9    0.22    1.21
   0  -3  -8    8.81    1.19
   1  -8 -10    2.97    1.25
   1   0  -7    0.07    0.90
   3  -4 -10    0.98    1.47
   4 -12 -11   -0.18    0.87
   4  -8 -11    0.88    1.31
   4  -1  -9    1.02    1.30
   5  -8 -11    0.14    1.09
   6  -1  -9    6.43    1.12
   7  -4 -10    0.53    0.97
   0 -15  -9   -0.11    0.92
   1 -13 -10   -0.31    0.85
   1  -7 -10    0.14    1.25
   2  -5 -10    0.09    1.35
   2  -2  -9   -0.62    1.33
   2   1  -7   51.65    1.32
   5  -7 -11    0.12    1.26
   5   2  -7   -0.58    0.89
  -2  -6  -7    5.91    0.98
  -1  -5  -8   10.63    1.16
  -1  -3  -7   55.32    1.32
   0  -1  -7   -0.61    0.89
   3 -11 -11    1.82    0.96
   3 -10 -11   -0.10    1.00
   3  -9 -11    0.79    1.08
   4  -7 -11    0.22    1.25
   4   2  -7    0.66    0.88
   5   1  -8   -0.36    1.02
   6  -7 -11    0.55    1.02
   6  -3 -10    0.53    0.99
   0  -5  -9   -0.07    1.21
   1 -14 -10    2.57    0.90
   1  -3  -9    1.59    1.27
   1  -1  -8   -0.09    1.10
   3 -12 -11   -0.25    0.85
   3  -8 -11    0.49    1.12
  -1 -11  -9    4.20    1.07
  -1 -10  -9    1.04    1.10
  -1  -9  -9   13.77    1.30
   1  -6 -10    2.39    1.24
   2  -4 -10    4.09    1.38
   3 -13 -11    0.45    0.84
   3  -7 -11    3.93    1.38
   3  -3 -10   -0.33    1.44
   4  -6 -11   -0.40    1.27
  -2 -10  -8   -0.51    0.97
  -1 -12  -9    1.73    0.98
  -1  -8  -9    6.85    1.24
   0  -2  -8    1.11    1.04
   6  -6 -11    1.18    0.94
   7  -7 -11    5.51    0.90
   7  -3 -10    0.65    0.97
  -3  -8  -6   17.67    0.87
  -2 -11  -8    0.57    0.91
  -2  -5  -7    9.85    0.90
  -1  -4  -8   10.96    1.16
   0 -11 -10    0.31    1.04
   0 -10 -10   11.62    1.14
   0  -4  -9    0.71    1.21
   1 -15 -10    0.11    0.76
   1  -5 -10    0.06    1.24
   2 -11 -11    0.72    0.93
   2 -10 -11    0.48    1.03
   2  -9 -11    0.08    1.06
   3   1  -8   -0.14    1.06
   4  -2 -10    2.33    1.44
   5  -5 -11    0.35    1.23
   5  -2 -10   -0.48    1.16
   5   0  -9    0.65    1.17
  -2 -12  -8    0.50    0.90
  -2  -8  -8    1.54    1.04
  -1 -13  -9    0.49    0.91
  -1  -2  -7   -0.11    0.87
   0 -12 -10    0.52    0.95
   1  -2  -9    8.52    1.35
   2  -8 -11   -0.12    1.10
   3  -6 -11   -0.38    1.30
   6  -2 -10    5.34    1.09
  -3  -7  -6    1.60    0.69
   2  -7 -11    0.71    1.17
   2  -3 -10    0.81    1.38
   6  -5 -11    0.06    0.89
   7  -6 -11    0.48    0.82
  -2  -7  -8    3.37    1.00
   0 -13 -10   -0.27    0.91
   0  -7 -10   -0.14    1.12
   1   1  -7    8.27    0.90
   2 -13 -11    3.90    0.86
   3  -5 -11    0.64    1.35
   3   0  -9    3.62    1.25
  -1  -3  -8    6.17    1.08
   0  -3  -9   -0.22    1.16
   1  -4 -10    0.62    1.26
   2  -6 -11    0.57    1.33
   5  -4 -11    0.54    1.09
  -3  -6  -6    5.30    0.74
  -2  -6  -8    2.31    1.05
   0  -6 -10   -0.10    1.17
   0  -1  -8    7.51    1.09
   2   2  -7    0.21    0.80
   5  -1 -10    0.33    1.14
   6  -4 -11   -0.10    0.96
   7  -5 -11    0.58    0.80
  -3  -9  -7    0.32    0.88
  -1  -5  -9    2.46    1.14
   0 -14 -10   15.52    0.95
   1  -9 -11    1.43    1.02
   1  -8 -11    0.85    1.19
   2  -2 -10    7.05    1.56
   3  -4 -11   -0.89    1.46
   4  -1 -10   -0.70    1.25
   4   2  -8   19.10    1.21
   5   2  -8    1.88    0.90
  -3  -8  -7    6.69    0.93
   1 -12 -11    0.05    0.84
   1  -3 -10    0.94    1.36
   1  -1  -9    1.62    1.25
   2  -5 -11    0.11    1.22
   4   3  -7    1.11    0.78
   6  -1 -10    0.08    0.92
  -2  -5  -8    0.78    1.05
  -2  -2  -6   21.18    0.85
  -1  -1  -7    3.37    0.85
   0  -5 -10    0.51    1.18
   1  -7 -11    5.74    1.18
   3   2  -8    0.66    1.05
   4  -9 -12    2.20    0.96
   4   1  -9    0.61    1.06
   5  -3 -11    0.51    1.12
   5   1  -9   -0.54    0.97
  -3  -7  -7  381.32    2.49
  -3  -5  -6    1.80    0.69
  -1  -4  -9    1.00    1.26
  -1  -2  -8    1.79    0.99
   0  -2  -9    0.16    1.14
   1 -13 -11    0.69    0.79
   4  -8 -12   -0.04    0.89
   7  -4 -11    0.19    0.76
  -2 -10  -9    0.75    0.94
  -2  -9  -9    1.44    0.99
  -1 -11 -10    0.37    0.91
  -1  -9 -10    0.55    0.95
  -1  -8 -10    2.20    1.08
   1  -6 -11    0.17    1.10
   2  -4 -11    0.09    1.23
   3 -10 -12    0.75    0.81
   3  -9 -12    0.16    0.88
   3  -3 -11    0.37    1.28
   3   1  -9   -0.09    1.12
   4  -7 -12    5.78    1.13
   6  -3 -11    0.97    0.94
  -2 -11  -9    1.18    0.87
  -2  -8  -9    1.89    1.05
  -1 -12 -10    2.05    0.89
   1   1  -8    0.29    0.96
   3  -8 -12    0.26    0.88
  -3  -6  -7    9.13    0.87
  -2 -12  -9    0.03    0.85
  -2  -7  -9    0.18    1.05
   0   0  -8   13.85    1.10
   0   1  -7    0.01    0.79
   1  -5 -11    1.75    1.16
   1  -2 -10    0.43    1.20
   2  -1 -10   -0.40    1.28
   3  -7 -12    0.60    0.95
   4  -6 -12    0.86    1.11
   4   0 -10   45.74    1.65
  -1  -3  -9    0.71    1.14
   0 -11 -11   -0.17    0.85
   0 -10 -11   -0.20    0.83
   1   0  -9    1.50    1.18
   4  -2 -11    0.78    1.13
   5  -2 -11    1.25    0.99
  -3  -4  -6    5.35    0.66
  -2  -6  -9   16.87    1.22
  -2  -2  -7    0.42    0.78
   0  -3 -10    1.02    1.30
   0  -1  -9    0.22    1.11
   2 -10 -12    0.12    0.77
   2  -9 -12    0.30    0.85
   2  -8 -12    0.17    0.99
   2  -3 -11    2.49    1.31
   3  -6 -12    0.17    1.08
   6   0 -10   -0.08    0.91
   7  -3 -11    0.50    0.73
  -3 -10  -8   -0.28    0.82
  -3  -9  -8    1.76    0.87
  -3  -5  -7   27.72    1.03
  -2  -1  -6    1.53    0.70
  -1  -1  -8   -0.14    0.95
  -1   0  -7   -0.20    0.76
   0 -12 -11   -0.34    0.75
   0  -7 -11    0.05    1.02
   1  -4 -11   -0.07    1.17
   2   3  -7   27.99    0.96
   5  -5 -12    0.91    0.90
   6  -2 -11   -0.35    0.86
  -3  -8  -8    1.42    0.92
  -2  -3  -8   -0.29    0.93
  -1  -5 -10    0.23    1.09
   0  -6 -11   -0.39    1.20
   2  -7 -12    0.14    0.93
   3  -5 -12    0.82    1.23
   4   2  -9   -0.12    1.11
   4   3  -8    1.33    0.92
   5   2  -9   -0.21    0.92
  -3  -7  -8    6.02    0.98
   0 -13 -11    0.32    0.69
   1  -1 -10    0.51    1.23
   2  -6 -12   -0.06    1.10
  -1  -2  -9    4.60    1.16
   2  -2 -11    0.53    1.27
   3   2  -9    1.75    1.05
   3   3  -8    1.69    0.94
   5  -4 -12    0.67    0.93
   5  -1 -11   -0.09    1.00
  -3  -6  -8    8.92    0.99
  -3  -4  -7    0.55    0.73
  -1  -4 -10    1.54    1.14
   0  -5 -11   -0.45    1.08
   0  -2 -10   -0.69    1.13
   0   1  -8    7.31    1.00
   1  -9 -12    0.48    0.82
   1  -3 -11    0.40    1.16
   1   1  -9    2.68    1.17
   3  -4 -12   -0.10    1.20
   4   1 -10   -0.06    1.03
   4   4  -7   -0.16    0.72
   5   1 -10    0.02    0.92
   0   2  -7    0.06    0.75
   1  -8 -12    0.55    0.87
   2  -5 -12   -0.57    1.08
   3   1 -10    0.17    1.25
  -2 -10 -10    1.51    0.88
  -2  -9 -10   -0.47    0.91
  -2  -8 -10    1.69    0.98
  -2  -2  -8   15.82    1.06
   1  -7 -12    0.23    0.92
   2   2  -9    0.36    1.19
   3   4  -7    0.61    0.65
  -3  -5  -8   16.08    1.07
  -2 -11 -10    0.85    0.84
  -2  -7 -10    0.50    1.02
  -1 -10 -11    0.03    0.76
  -1  -9 -11    1.43    0.85
  -1  -8 -11    0.31    0.87
  -1   1  -7    3.02    0.78
   0  -4 -11    0.30    1.08
   1  -6 -12    1.32    0.99
   2   3  -8    2.06    0.89
   5  -3 -12   -0.14    0.85
  -3  -3  -7   17.56    0.91
  -2   0  -6   17.94    0.83
  -1 -11 -11    0.86    0.83
  -1  -3 -10   -0.17    1.10
  -1  -1  -9    1.15    1.06
   0  -1 -10    0.81    1.12
   1  -2 -11    1.05    1.18
   2  -4 -12   -0.51    1.11
   2  -1 -11   11.08    1.38
   3  -3 -12    0.13    1.08
  -3 -10  -9   -0.29    0.87
  -3  -9  -9   29.37    1.10
  -3  -8  -9   35.45    1.19
  -2 -12 -10   -0.10    0.74
  -2  -6 -10    0.87    0.94
  -2  -3  -9   32.02    1.31
   1  -5 -12   -0.04    1.10
   5   0 -11    1.66    0.95
  -4  -6  -6    3.66    0.65
  -3  -4  -8    0.97    0.95
  -3  -2  -6    1.45    0.65
  -1 -12 -11    0.67    0.71
  -1  -6 -11    0.28    0.99
   0  -3 -11   -0.01    1.10
   2   4  -7    1.08    0.70
   3   0 -11    0.55    1.11
   4   3  -9    0.48    0.93
   6  -3 -12    0.22    0.70
  -3  -7  -9    0.17    0.84
  -2  -1  -8   16.03    1.05
   0 -10 -12   -0.11    0.77
   0   1  -9    0.88    1.12
   0   2  -8    1.71    0.91
   2  -3 -12   -0.65    1.10
   3   3  -9    6.35    1.12
   4  -2 -12    1.16    1.02
  -4  -7  -7    0.83    0.77
  -3  -6  -9   18.60    1.15
  -1  -5 -11    2.89    1.03
  -1  -2 -10    0.42    1.07
   0  -7 -12    1.72    0.87
   1  -4 -12    1.49    1.06
   1  -1 -11    0.61    1.20
   3   2 -10   -0.24    1.16
   4   4  -8    9.75    0.87
   5  -2 -12    0.16    0.85
   5   2 -10   -0.38    0.92
  -4  -5  -6    1.13    0.61
  -2  -2  -9    0.40    1.03
  -1   0  -9    0.47    1.04
  -1   1  -8    0.64    0.89
   0  -6 -12    0.98    1.02
   1   1 -10    0.78    1.18
   3   4  -8    1.43    0.88
  -4  -6  -7    0.18    0.77
  -3  -3  -8   -0.08    0.95
  -1  -4 -11    0.10    1.16
   0  -2 -11   -0.15    1.08
   0   0 -10   53.47    1.63
   0   3  -7    0.64    0.72
   2   3  -9   32.00    1.40
  -3  -5  -9   18.34    1.06
  -1   2  -7   -0.03    0.75
   0  -5 -12    0.99    1.06
   1  -3 -12    0.12    1.04
   2  -7 -13   -0.20    0.70
   2  -2 -12    0.21    1.09
   2   2 -10    7.44    1.29
   4   1 -11    0.69    1.03
   6  -2 -12    0.29    0.64
  -2   1  -6    1.21    0.68
  -1  -1 -10   -0.59    1.05
   1   4  -7    1.98    0.75
   2  -6 -13    0.15    0.83
   2   4  -8    3.09    0.92
   3  -5 -13   -0.26    0.82
   3   1 -11    0.93    1.19
   5   1 -11    0.45    0.87
  -4  -5  -7    0.65    0.73
  -4  -4  -6   46.29    0.90
  -2  -9 -11    0.16    0.79
  -2  -8 -11    0.72    0.87
  -2  -3 -10   -0.99    1.13
  -2   0  -8    4.60    0.92
   1   0 -11   15.26    1.33
   3  -1 -12   -0.13    1.00
   5  -1 -12    0.69    0.81
  -4  -8  -8   12.20    0.84
  -3  -4  -9    3.03    0.93
  -2 -10 -11   -0.01    0.77
  -2  -7 -11    0.26    0.83
  -2  -1  -9   33.27    1.29
  -1  -3 -11    0.10    1.02
   0  -4 -12    3.21    0.98
   0  -1 -11    0.57    1.07
   0   2  -9    0.10    1.03
   2  -5 -13    0.85    0.94
   3  -4 -13    0.45    0.90
  -3 -10 -10    2.66    0.82
  -3  -9 -10   -0.57    0.81
  -3  -8 -10   -0.40    0.83
  -2 -11 -11    0.54    0.67
  -2  -6 -11    0.36    0.96
  -2   1  -7   50.81    1.10
  -1  -9 -12    0.75    0.73
  -1  -8 -12    1.63    0.81
  -1   1  -9    0.86    0.99
   0   1 -10    0.06    1.13
   0   3  -8    8.04    0.91
   1  -7 -13    1.23    0.78
   1  -2 -12    0.86    1.07
   2  -1 -12    0.53    1.07
   3   5  -7   27.04    0.83
  -4  -6  -8    0.71    0.81
  -3  -7 -10    0.32    0.79
  -1 -10 -12    1.59    0.69
  -1   2  -8    1.72    0.88
   3   3 -10    0.08    1.04
   3   4  -9    3.47    0.98
   4   3 -10    0.65    0.88
   4   4  -9    0.32    0.80
  -4  -4  -7    0.35    0.64
  -3  -6 -10    1.07    0.92
  -2  -2 -10    2.94    1.08
  -1  -6 -12    0.75    0.85
  -1  -2 -11    1.50    1.03
  -1   3  -6    7.63    0.72
   0  -3 -12   -0.47    0.96
   1  -6 -13   -0.04    0.72
   2  -4 -13    0.04    0.87
   4   0 -12   -0.08    0.91
  -4  -5  -8    1.92    0.82
  -4  -3  -6    0.15    0.60
   1  -5 -13    2.31    0.87
   4   2 -11   -0.27    0.89
  -3  -5 -10    0.03    0.87
  -2   1  -8   13.29    0.98
  -1  -5 -12    0.46    0.86
  -1   3  -7   44.80    1.07
   1  -1 -12   -0.16    1.05
   1   1 -11    1.70    1.13
   2   3 -10    0.64    1.02
   2   4  -9    3.25    1.02
   3   2 -11    2.01    1.01
  -3  -1  -8    1.15    0.86
  -2  -4 -11   -0.69    0.92
  -2   2  -6   19.56    0.79
   2  -3 -13    1.00    0.88
  -4  -8  -9   -0.20    0.78
  -4  -4  -8   15.67    0.93
  -4  -3  -7    2.84    0.68
  -3  -4 -10    0.51    0.95
  -3   0  -7    1.14    0.71
  -2  -1 -10    0.26    1.12
  -1  -4 -12    1.15    0.99
  -1  -1 -11    0.01    1.00
   0  -7 -13   -0.28    0.70
   0  -2 -12    5.76    1.05
   0   3  -9    0.85    0.98
   1  -4 -13    0.56    0.83
   2   2 -11    1.15    1.02
   3  -2 -13    0.69    0.91
   4  -2 -13    0.44    0.73
  -4  -7  -9   -0.14    0.75
  -2   2  -7    0.63    0.72
  -1   2  -9    3.88    1.00
   0  -6 -13    0.28    0.76
   0   2 -10   -0.90    1.07
   2   5  -8    3.89    0.81
  -4  -6  -9    0.88    0.82
  -4  -2  -6  100.29    1.16
  -2  -3 -11    2.15    0.96
  -1   1 -10    0.03    1.00
  -1   3  -8    5.20    0.88
   1   4  -9    2.06    1.01
   1   5  -7   -0.06    0.61
   4   1 -12    1.43    0.88
  -1  -3 -12    0.76    0.91
   0  -5 -13    0.20    0.74
   0  -1 -12   -0.16    1.04
   0   1 -11    0.05    1.07
   1  -3 -13    0.44    0.83
   2  -2 -13    0.35    0.86
   3   1 -12    0.26    0.90
  -4  -5  -9    0.94    0.83
  -4  -3  -8    7.35    0.83
  -4  -2  -7    0.62    0.72
  -3  -8 -11    0.47    0.76
  -3  -1  -9   -0.06    0.92
  -2  -9 -12    0.56    0.70
  -2  -8 -12    0.16    0.72
  -2  -7 -12    1.94    0.77
  -2   1  -9   24.91    1.15
   3   4 -10    0.02    0.94
   4   4 -10    1.91    0.81
  -3  -9 -11    0.63    0.70
  -3  -7 -11    3.36    0.82
  -3   1  -6    9.00    0.68
  -2  -6 -12   -0.29    0.77
  -2  -2 -11    1.04    1.00
  -2   0 -10    4.34    1.01
  -2   2  -8   13.10    0.94
  -1   0 -11    6.55    1.07
   0  -4 -13    0.37    0.84
   2   1 -12    0.47    0.96
   3  -1 -13    0.40    0.84
   3   3 -11    1.43    0.99
   3   5  -9   12.27    0.96
   4   3 -11    0.66    0.82
  -4  -4  -9   -0.67    0.86
  -3  -6 -11    0.74    0.76
  -1  -2 -12    0.82    1.01
  -1   4  -6   59.78    1.02
   1  -2 -13    0.78    0.86
   1   5  -8    6.15    0.82
   2   4 -10    3.51    0.99
  -3  -5 -11    0.42    0.88
  -1   4  -7    1.09    0.71
   0   3 -10    1.54    1.06
   0   5  -6    4.82    0.60
   2   3 -11    2.70    1.01
   2   5  -9   11.75    1.01
  -4  -2  -8   16.81    0.90
  -4  -1  -6   19.46    0.71
  -2   3  -6    5.92    0.66
  -1   2 -10    0.48    0.97
  -1   3  -9    1.13    0.97
   0  -3 -13   -0.23    0.77
   1   1 -12   -0.17    0.98
   2   6  -7    2.31    0.63
  -4  -8 -10    0.62    0.74
  -4  -7 -10    0.24    0.73
  -4  -3  -9    1.85    0.90
  -4  -1  -7    1.32    0.73
  -3  -4 -11    0.06    0.90
  -3   0  -9    4.09    0.96
  -2  -4 -12   -0.08    0.79
  -2  -1 -11    9.98    1.08
  -2   3  -7   37.43    1.00
   0   2 -11   -0.29    1.05
   1   4 -10    0.34    1.07
   3   2 -12    0.35    0.93
   4   2 -12    0.53    0.78
  -4  -6 -10    0.44    0.78
  -3   1  -8    0.56    0.85
  -2   1 -10    0.39    0.94
  -2   2  -9    0.21    0.90
  -1  -5 -13    1.09    0.74
  -1  -1 -12    0.54    0.90
  -1   1 -11    0.17    0.98
  -1   4  -8    9.63    0.92
   1  -1 -13    0.78    0.84
   2   2 -12    0.49    1.00
   3   0 -13    0.41    0.83
   3   6  -8   11.25    0.81
  -5  -5  -7    5.63    0.69
  -4  -5 -10    0.05    0.79
  -3  -1 -10    0.22    0.93
   0  -2 -13   -0.59    0.88
   1   5  -9    4.11    0.90
  -4  -1  -8    0.92    0.89
  -3   2  -6    1.52    0.62
  -2  -3 -12   -0.23    0.82
  -2   3  -8    1.05    0.83
  -1  -4 -13    0.17    0.76
   2   6  -8    7.24    0.81
  -5  -4  -6   45.86    0.84
  -4  -2  -9    0.98    0.82
  -3   2  -7    0.19    0.71
   0   1 -12    0.51    0.96
   1   6  -7    3.34    0.60
   3   4 -11   -0.32    0.89
   3   5 -10    0.18    0.82
  -5  -4  -7    0.01    0.63
  -4  -4 -10    3.60    0.81
  -4   0  -6    1.04    0.56
  -3   1  -9    0.04    0.91
  -1   3 -10    0.20    0.99
   2   4 -11   -0.26    1.00
   2   5 -10    0.01    0.93
   4   4 -11   -0.72    0.72
  -5  -5  -8    0.48    0.67
  -3  -2 -11    2.94    0.91
  -2  -2 -12    0.49    0.83
  -1  -3 -13    0.16    0.74
  -1   2 -11    2.73    0.99
  -1   4  -9    1.75    0.94
   0  -1 -13    0.27    0.79
   0   3 -11   -0.19    1.00
   1   0 -13    0.19    0.80
   1   6  -8   29.23    1.01
   3   1 -13    0.17    0.80
  -4  -3 -10    0.14    0.87
  -3  -8 -12    0.34    0.58
  -3  -7 -12   -0.10    0.67
  -3  -6 -12    0.03    0.68
  -3   2  -8    1.31    0.84
  -2   2 -10    1.38    0.92
  -2   3  -9   21.60    1.09
  -2   4  -6   85.91    1.16
  -1   5  -7    3.94    0.71
  -1   5  -6   -0.19    0.58
   3   3 -12    0.55    0.84
  -5  -4  -8   14.42    0.82
  -5  -3  -7    8.76    0.73
  -5  -3  -6    0.01    0.51
  -2   4  -7    1.08    0.71
   1   4 -11    0.25    1.00
   1   5 -10   -0.46    0.99
   2   1 -13    1.20    0.79
   2   3 -12   -0.26    0.91
   4   3 -12   -0.28    0.67
  -4  -7 -11    0.41    0.73
  -3  -5 -12   -0.02    0.66
  -2  -6 -13    0.37    0.60
  -2  -1 -12    2.46    0.87
  -2   1 -11    9.65    1.02
  -1  -2 -13   -0.10    0.72
  -1   5  -8    9.08    0.90
   0   2 -12    6.27    1.01
   0   6  -7    0.30    0.66
   0   6  -6    1.98    0.54
  -5  -6  -9    0.03    0.68
  -4  -8 -11   -0.49    0.59
  -4  -6 -11    0.52    0.71
  -4  -2 -10    1.55    0.88
  -3  -4 -12    0.23    0.74
  -3  -1 -11    1.09    0.90
  -2   4  -8    6.37    0.88
  -1   1 -12    0.01    0.87
  -5  -5  -9    0.31    0.70
  -5  -3  -8    1.67    0.76
  -4  -5 -11    0.27    0.73
  -3   1 -10    0.20    0.91
  -3   2  -9    1.10    0.88
  -3   3  -7   15.06    0.83
  -3   3  -6    5.85    0.67
  -1   4 -10    0.51    1.08
   0   6  -8    3.72    0.88
   1   3 -12    0.59    0.88
   1   6  -9   -0.27    0.78
  -5  -2  -7    1.07    0.68
  -5  -2  -6   25.94    0.73
  -1  -1 -13    0.80    0.76
  -1   3 -11    0.00    0.97
   2   7  -6   -0.05    0.46
   3   2 -13    0.07    0.71
   3   5 -11    1.17    0.83
  -5  -4  -9    0.47    0.76
  -4  -4 -11   -0.36    0.70
  -4   1  -8    0.44    0.82
  -3   3  -8    0.69    0.83
  -2   0 -12    1.00    0.84
  -2   3 -10    0.73    0.90
  -1   5  -9    2.38    0.93
   2   2 -13    0.43    0.82
   2   5 -11    0.00    0.89
   3   6 -10    1.20    0.81
  -5  -2  -8    2.70    0.78
  -5  -2  -5    4.87    0.53
  -3   0 -11    1.77    0.94
  -2  -3 -13    1.15    0.68
  -2   2 -11    1.38    0.93
  -2   4  -9    3.96    0.92
   2   6 -10    0.55    0.90
   2   7  -8   23.24    0.86
   3   4 -12    0.44    0.82
  -5  -3  -9    1.02    0.77
  -4  -3 -11    0.86    0.75
  -1   2 -12    0.45    0.91
   0   1 -13   -0.03    0.81
   0   3 -12   -0.61    0.91
   0   6  -9    0.07    0.92
   1   7  -7  207.38    1.57
   1   7  -6   -0.19    0.53
   2   4 -12    0.17    0.87
  -5  -1  -7    2.55    0.75
  -5  -1  -6    5.15    0.60
  -3   2 -10    0.22    0.89
  -2   5  -7   10.36    0.82
  -2   5  -6    7.96    0.70
  -1   0 -13   -0.51    0.75
   1   5 -11    2.55    0.94
   1   6 -10    3.07    0.97
   1   7  -8    7.18    0.82
  -5  -6 -10    0.87    0.71
  -4   1  -9    0.58    0.89
  -4   2  -7    0.80    0.72
  -4   2  -6  102.95    1.24
  -3   3  -9    8.34    0.95
  -2  -2 -13    0.15    0.68
  -2   1 -12    1.20    0.96
   1   4 -12    1.31    0.98
  -5  -5 -10    0.18    0.69
  -5  -2  -9    0.38    0.85
  -5  -1  -8    0.14    0.81
  -4  -2 -11    0.24    0.77
  -3  -1 -12    0.18    0.87
  -3   1 -11    0.81    0.93
  -3   4  -7    0.50    0.74
  -2   5  -8    0.45    0.88
  -1   4 -11    0.34    0.98
  -1   5 -10    0.25    1.07
   2   7  -9    0.61    0.75
  -5  -4 -10    0.77    0.74
  -5  -1  -5    0.93    0.52
  -4   2  -8   19.43    1.00
  -3   4  -6    5.21    0.66
  -2   3 -11    1.99    0.93
  -2   4 -10    0.83    0.91
   0   7  -7    0.53    0.72
   2   3 -13    0.91    0.82
   3   3 -13   -0.04    0.64
  -4  -6 -12    0.42    0.60
  -3   4  -8    1.18    0.85
  -2  -1 -13    1.09    0.74
  -1   1 -13    0.57    0.85
   0   2 -13    0.27    0.80
   0   6 -10    1.21    0.99
   0   7  -6   21.39    0.75
   1   7  -9    0.00    0.83
  -5  -3 -10   -0.25    0.77
  -5   0  -7    0.96    0.70
  -4  -5 -12    0.32    0.67
  -2   5  -9   14.42    1.05
  -1   3 -12   -0.11    0.92
   0   7  -8  337.68    2.27
  -5  -1  -9    0.59    0.78
  -4  -4 -12    0.46    0.69
  -4   1 -10   -0.22    0.89
  -4   2  -9    0.93    0.90
  -3  -4 -13   -0.16    0.60
  -3   3 -10    0.24    0.88
  -3   4  -5   18.78    0.71
  -2   2 -12   -0.07    0.83
   1   3 -13    0.33    0.78
   2   6 -11    1.47    0.86
   3   6 -11   -1.03    0.70
  -4   3  -7    4.56    0.86
  -3   2 -11    3.00    0.91
  -3   4  -9    3.63    0.90
   1   6 -11    0.31    0.93
   2   5 -12    0.82    0.82
   2   7 -10   -0.28    0.78
   3   5 -12    0.16    0.67
  -5  -2 -10    0.36    0.73
  -4  -3 -12    0.35    0.69
  -4   3  -6   -0.24    0.63
  -2   6  -7    6.17    0.81
   0   7  -9    0.54    0.82
   1   5 -12    0.20    0.88
   2   8  -7   -0.47    0.61
  -5   0  -9    0.54    0.85
  -5   0  -5   17.37    0.66
  -4   3  -8    8.59    0.93
  -2   4 -11    0.18    0.90
  -2   5 -10   -0.41    1.01
  -2   6  -8    2.54    0.90
  -2   6  -6    0.76    0.65
  -1   2 -13   -0.10    0.78
   1   7 -10   -0.06    0.86
   2   8  -8   -0.10    0.70
  -5  -5 -11   -0.19    0.65
  -5   1  -7    2.88    0.72
  -4  -2 -12    0.79    0.74
  -3   1 -12    0.07    0.82
  -3   5  -7   21.22    0.92
  -1   4 -12    1.92    1.00
   1   8  -7    5.78    0.68
   2   4 -13    0.46    0.75
  -6  -4  -8    0.91    0.64
  -5  -4 -11    0.06    0.68
  -5  -1 -10    0.48    0.77
  -5   1  -8   -0.19    0.79
  -5   1  -6    5.75    0.64
  -4   2 -10    2.34    0.92
  -4   3  -9    3.23    0.92
  -3   4 -10    0.50    0.88
  -3   5  -8   15.35    0.97
  -3   5  -6    3.12    0.65
  -2   1 -13    1.28    0.78
  -2   3 -12   -0.05    0.85
   0   6 -11    0.37    0.87
   1   8  -8   13.67    0.86
  -6  -3  -7    3.99    0.62
  -5  -3 -11    0.08    0.70
  -4   1 -11    1.84    0.96
  -4   3  -5    0.84    0.55
  -3   3 -11    1.11    0.86
   0   5 -12    1.16    0.85
   1   4 -13   -0.01    0.81
   1   8  -6   45.36    0.81
   2   8  -9    1.13    0.73
  -6  -3  -8    4.55    0.69
  -3  -1 -13   -0.13    0.63
  -3   5  -9   16.82    1.03
  -2   6  -5    1.02    0.57
   0   7 -10    0.06    0.86
  -6  -4  -9   -0.66    0.70
  -6  -2  -7    0.05    0.61
  -5   1  -5    0.73    0.55
  -4   4  -7    0.17    0.79
  -3   2 -12   -0.36    0.91
  -1   3 -13    0.26    0.82
   0   8  -8   32.50    1.04
   0   8  -7   -0.45    0.65
   1   8  -9   25.03    0.97
  -6  -2  -8   10.82    0.79
  -5  -2 -11   -0.06    0.68
  -4   4  -8   15.57    1.00
  -4   4  -6   45.36    0.98
  -3   5  -5   65.39    0.97
  -2   5 -11    0.26    0.92
   0   8  -6   26.97    0.77
   2   6 -12    0.15    0.75
   2   7 -11    0.74    0.78
  -6  -3  -9    5.06    0.71
  -6  -2  -6    6.94    0.60
  -4   3 -10   -0.31    0.89
  -3   0 -13    0.30    0.66
  -2   2 -13    0.00    0.72
  -2   6 -10    2.13    0.95
   1   6 -12    1.58    0.85
   1   7 -11    8.25    0.95
  -6  -1  -7    6.59    0.73
  -5  -1 -11   -0.32    0.80
  -4   2 -11    0.11    0.86
  -4   4  -9   -0.14    0.86
  -3   4 -11   -0.03    0.85
  -3   5 -10    0.15    0.98
  -3   6  -7   11.09    0.90
  -2   4 -12    0.41    0.85
  -2   7  -8    2.04    0.92
  -2   7  -7   67.77    1.24
  -1   5 -12    0.39    0.86
   0   8  -9    0.57    0.80
   2   8 -10    0.90    0.79
  -6  -2  -9    0.01    0.74
  -3   6  -8    8.77    0.95
  -2   7  -6    2.54    0.74
   1   8 -10    4.09    0.85
  -6  -4 -10   -0.28    0.71
  -6  -1  -6    0.87    0.60
  -4   4  -5   -0.32    0.58
  -3   3 -12    0.09    0.80
  -3   6  -6    6.07    0.74
  -1   8  -8   18.50    1.05
  -1   8  -7    3.01    0.75
   0   6 -12    1.32    0.83
   0   7 -11   -0.45    0.87
   1   5 -13    3.48    0.81
  -6  -2  -5    5.79    0.53
  -5  -4 -12    0.66    0.60
  -5   0 -11   -0.03    0.81
  -5   2  -5    5.44    0.65
  -5   3  -7   11.02    0.97
  -4   1 -12    1.28    0.75
  -3   1 -13    0.50    0.69
  -3   6  -9   20.28    1.07
  -2   7  -9    0.65    0.91
  -1   4 -13   -0.01    0.74
   0   8  -5   -0.06    0.49
  -6  -3 -10   -0.01    0.69
  -6  -1  -9    7.27    0.81
  -5  -3 -12   -0.11    0.64
  -5   3  -8    2.17    0.87
  -4   3 -11    1.71    0.87
  -4   4 -10    5.79    0.92
  -4   5  -8    2.29    0.89
  -4   5  -7    0.35    0.84
  -2   3 -13    1.09    0.74
  -1   8  -9    7.71    1.02
  -1   8  -6   49.29    0.94
   0   8 -10    0.11    0.89
  -6   0  -8    2.35    0.73
  -4   5  -6    0.08    0.72
  -2   6 -11    1.99    0.92
   0   5 -13   -0.39    0.76
   1   9  -8    3.60    0.73
   1   9  -7   22.90    0.81
  -6  -2 -10    4.28    0.76
  -6   0  -6    8.01    0.69
  -5  -2 -12    0.82    0.66
  -5   3  -9    1.80    0.91
  -4   5  -9    0.92    0.89
  -3   5 -11    0.66    0.87
  -3   6  -5    2.58    0.63
  -2   5 -12    0.88    0.87
  -2   7 -10    0.31    0.93
   2   7 -12   -0.09    0.71
  -6  -1  -5   27.81    0.68
  -4   2 -12    0.62    0.78
  -3   2 -13    0.27    0.68
  -3   4 -12    0.22    0.89
  -3   6 -10    1.17    0.89
   0   9  -8   79.28    1.32
   0   9  -7   -0.11    0.73
   1   7 -12   -0.27    0.83
   1   9  -9   27.84    0.97
   1   9  -6    4.67    0.58
  -6  -1 -10    0.14    0.75
  -6   1  -7    6.81    0.82
  -5  -1 -12    0.88    0.73
  -3   7  -7  422.42    2.62
  -2   8  -8    2.24    1.02
  -2   8  -7   -0.37    0.92
  -1   8 -10    2.56    0.98
  -1   8  -5    0.08    0.57
   1   8 -11    0.34    0.85
  -5   4  -7   -0.69    0.83
  -4   4 -11    0.12    0.85
  -4   5 -10    0.69    0.98
  -4   5  -5   -0.20    0.63
  -2   4 -13   -0.05    0.73
   0   7 -12    2.22    0.86
   0   9  -9    0.13    0.85
   0   9  -6    1.96    0.60
  -6   1  -9    7.19    0.93
  -6   1  -6    1.02    0.71
  -5   3 -10    0.80    0.89
  -4   6  -8    0.20    0.90
  -4   6  -7    0.11    0.85
  -3   7  -9    0.77    0.94
  -3   7  -6    3.32    0.77
  -2   8  -9    1.73    0.96
  -2   8  -6   26.67    0.97
   0   8 -11   -0.31    0.89
  -6  -3 -11    0.98    0.67
  -6   0 -10    2.93    0.84
  -5   4  -9    0.30    0.92
  -5   4  -6   53.75    1.09
  -4   3 -12    0.28    0.88
  -3   3 -13   -0.04    0.72
  -1   9  -8    4.15    0.92
  -1   9  -7    4.00    0.87
   1   9 -10    0.50    0.77
  -6  -2 -11    0.35    0.74
  -6   2  -8    9.75    0.95
  -6   2  -7   -0.10    0.82
  -4   6  -9    1.52    0.92
  -4   6  -6    6.79    0.83
  -3   6 -11    0.91    0.91
  -2   6 -12    0.20    0.85
  -2   7 -11    0.12    0.90
   0   6 -13   -0.16    0.73
  -4   1 -13    1.00    0.65
  -3   5 -12    0.08    0.81
  -3   7 -10   -0.10    0.97
  -1   7 -12    0.93    0.91
  -1   9  -9   13.26    0.98
   0   9 -10   -0.12    0.84
  -6  -1 -11    3.79    0.80
  -6   1 -10    0.28    0.87
  -6   2  -9    0.21    0.90
  -5   4 -10    1.05    1.02
  -3   7  -5   93.97    1.21
  -1   8 -11   -0.15    0.86
  -1   9  -6    8.26    0.71
  -6   1  -5   28.75    0.75
  -6   2  -6    7.21    0.75
  -5   3 -11   -0.04    0.83
  -5   4  -5    4.86    0.69
  -5   5  -8    0.59    0.94
  -4   5 -11    0.61    0.85
  -4   6 -10    0.03    0.89
  -2   5 -13    2.10    0.76
  -2   8  -5    0.13    0.61
  -1   6 -13   -0.02    0.84
   0   9  -5   -0.30    0.53
  -5   5  -9    0.73    0.96
  -4   4 -12    0.93    0.88
  -4   5  -4    6.90    0.65
  -4   6  -5    1.92    0.69
  -3   4 -13   -0.36    0.76
  -3   8  -8    1.76    1.00
  -1   9 -10    0.31    0.95
   1   8 -12    1.29    0.79
   1  10  -8    5.11    0.79
   1  10  -7    8.68    0.81
  -7  -2  -8   -0.34    0.66
  -6   3  -8    6.16    0.92
  -5   5  -6    0.43    0.82
  -4   7  -8   85.19    1.55
  -4   7  -7    0.60    0.94
  -3   8  -9   42.02    1.33
   0   8 -12   -0.12    0.91
   0  10  -8    3.53    0.86
   1   9 -11    1.96    0.87
   1  10  -9    2.32    0.82
  -7  -1  -8    0.47    0.73
  -6   2 -10    4.77    0.84
  -4   7  -9   -0.30    0.94
  -3   7 -11    4.96    1.08
  -3   8  -6   20.97    0.99
   0   9 -11   -0.24    0.89
   0  10  -7   -0.32    0.79
  -7  -2  -9   -0.49    0.71
  -7  -1  -7    7.86    0.72
  -6   0  -4  119.23    1.12
  -6   2  -5    6.64    0.73
  -6   3  -6    1.95    0.76
  -4   7  -6    2.05    0.86
  -3   6 -12    0.51    0.84
   0  10  -9   -0.30    0.83
   1  10  -6    9.26    0.71
  -7  -1  -9    0.02    0.75
  -5   4 -11    0.05    0.85
  -5   5 -10   -0.56    0.93
  -5   6  -8   34.89    1.24
  -4   6 -11   -0.17    0.88
  -3   8 -10   -0.18    0.97
  -7  -1  -6    2.74    0.67
  -7   0  -7    0.60    0.72
  -5   5  -5   13.91    0.83
  -5   6  -7    0.89    0.97
  -4   5 -12    0.37    0.85
  -4   7 -10    0.10    1.04
  -2   6 -13    0.67    0.75
  -1   8 -12    2.63    0.86
  -1  10  -7    4.90    0.92
   0  10  -6    0.40    0.67
   1  10 -10    5.77    0.86
  -5   3 -12   -0.11    0.75
  -5   6  -9    0.12    0.95
  -3   5 -13   -0.07    0.75
  -3   7  -4   12.35    0.65
  -1  10  -9    0.31    0.88
   0  10 -10   14.67    0.99
  -7   0  -9    0.34    0.77
  -6   1  -4   27.47    0.73
  -6   2 -11    0.25    0.84
  -5   6  -6   84.62    1.44
  -3   8  -5    1.60    0.74
  -3   9  -8    2.55    1.04
  -2   8  -4   34.63    0.80
  -7  -1 -10    0.08    0.80
  -7   1  -8    0.28    0.73
  -7   1  -7    8.95    0.88
  -6   3  -5   18.42    0.85
  -5   5 -11   -0.14    0.98
  -4   6  -4    0.30    0.62
  -4   7  -5   -0.35    0.74
  -4   8  -8   14.20    1.13
  -4   8  -7   -0.05    0.99
  -3   9  -7    0.00    1.00
  -1  10  -6   13.00    0.83
  -7   1  -9    0.60    0.83
  -6   0 -12    0.28    0.65
  -5   6 -10    1.60    0.97
  -4   8  -9    0.31    1.00
  -3   7 -12    0.31    0.84
  -3   8 -11    0.53    0.94
  -2  10  -8    0.58    0.96
  -1  10 -10    6.46    1.01
  -6   5  -8    4.91    1.03
  -5   4 -12    1.30    0.87
  -4   7 -11   -0.43    0.89
  -4   8  -6   31.35    1.28
  -3   9  -6    5.40    0.97
  -2   9 -11    1.06    1.03
  -2  10  -9    1.46    1.08
  -2  10  -7    0.20    0.94
   0   9 -12    1.35    0.86
   1  10  -5   -0.61    0.58
  -7   1  -6    3.01    0.78
  -7   2  -8    0.23    0.90
  -7   2  -7    0.89    0.86
  -6   1 -12    1.28    0.71
  -6   2  -4    0.78    0.59
  -6   5  -7    3.07    1.00
  -5   6  -5    0.76    0.83
  -5   7  -7   50.50    1.42
  -4   6 -12    1.44    0.81
  -3   9 -10    0.08    1.12
  -1   9  -4    6.59    0.62
   0  10  -5    0.46    0.57
   0  11  -8    2.24    0.93
  -7   2  -9   -0.05    0.89
  -5   5  -4   44.00    1.01
  -5   7  -9    0.22    1.00
  -4   8 -10    0.59    1.01
   0  10 -11    0.59    0.90
   0  11  -7    0.47    0.84
  -7   0  -5  141.70    1.41
  -7   1 -10    0.55    0.81
  -5   7  -6    8.28    1.07
  -2  10 -10    2.11    1.05
  -1   9 -12    0.82    0.87
  -1  10  -5   -0.14    0.68
   0  11  -9   -0.17    0.86
  -7  -1 -11    0.69    0.70
  -7   2  -6    5.26    0.87
  -7   3  -8    2.97    1.00
  -6   2 -12    2.29    0.78
  -5   6 -11    0.24    0.89
  -5   7 -10   -1.08    1.08
  -3   8  -4   24.92    0.88
  -1  10 -11    0.29    0.94
  -7   3  -7    6.11    1.00
  -6   3  -4    2.08    0.76
  -6   5 -10    1.66    0.96
  -6   6  -8    1.71    1.08
  -4   8  -5    0.95    0.89
  -4   9  -8   63.16    1.58
  -4   9  -7    0.19    1.08
  -3   9  -5   87.14    1.36
  -3  10  -8    0.70    1.09
  -1  11  -7   20.41    1.02
  -7   0 -11    8.59    0.81
  -7   1  -5    0.89    0.76
  -7   2 -10    0.94    0.78
  -7   3  -9   -0.20    0.90
  -4   8 -11    1.03    1.06
  -4   9  -9    1.25    1.12
  -3   8 -12    0.49    0.87
  -3   9 -11    0.60    0.97
  -3  10  -9   -0.64    1.08
  -3  10  -7    1.95    1.08
   0  11 -10    0.33    0.93
   0  11  -6    6.78    0.85
  -5   8  -8   25.54    1.30
  -5   8  -7    0.50    1.08
  -4   7 -12    3.89    0.88
  -2   9 -12    0.94    0.92
  -7   1 -11    1.41    0.80
  -7   3  -6    0.05    0.85
  -7   4  -8    0.03    1.02
  -6   3 -12    1.12    0.80
  -5   6  -4  186.18    1.81
  -5   7  -5   19.99    1.10
  -5   8  -9    1.14    1.07
  -4   9 -10    1.29    1.19
  -4   9  -6   11.25    1.18
  -3  10  -6    1.07    1.03
  -2  10 -11    0.01    1.03
  -2  10  -5    3.58    0.79
  -2  11  -8    0.22    1.02
  -1  11 -10    0.19    0.98
  -1  11  -6    1.08    0.90
  -7   2  -5    2.39    0.87
  -7   3 -10    1.05    0.92
  -7   4  -7    0.06    0.94
  -6   5 -11    0.78    0.97
  -5   7 -11    0.13    0.90
  -2  11  -9    1.96    1.03
  -2  11  -7    1.19    1.00
  -7   4  -9    0.79    0.93
  -6   4  -4   46.32    1.09
  -5   6 -12    0.14    0.85
  -5   8  -6   29.27    1.31
  -7   2 -11    0.52    0.84
  -7   4  -6    0.71    0.98
  -6   7  -9    0.12    1.12
  -4   8  -4   79.57    1.36
  -4   9  -5    0.62    1.02
  -4  10  -8    3.16    1.26
  -3   9  -4   15.94    0.89
  -2  11 -10   -0.30    0.99
  -2  11  -6    3.04    0.97
  -1  10  -4   24.48    0.79
  -1 -12  -7    0.47    0.70
  -1  -5 -11    2.45    0.60
  -1  -4 -11    0.13    0.59
  -1  -3 -11   -0.22    0.56
   0  -5 -12    0.76    0.59
   1 -15  -7   -0.02    0.64
   1 -15  -6    0.37    0.76
   1 -15  -5    5.51    0.81
   1 -14  -9    0.00    0.59
   1 -13 -10   -0.01    0.56
   2 -14 -10    0.15    0.55
   4 -16  -9    0.35    0.47
  -1 -12  -6   10.00    0.75
   0 -13  -8   13.83    0.85
   0 -11 -10    0.09    0.64
   0  -4 -12    4.92    0.64
   3 -16  -8    0.49    0.57
  -2  -9  -5    0.51    0.48
  -1 -10  -9    0.45    0.69
   0 -13  -4    7.29    0.72
   0 -12  -9    0.48    0.66
   1 -11 -11    0.90    0.58
  -2  -9  -6    6.78    0.54
  -2  -8  -4   37.56    0.65
  -2  -4  -9    4.36    0.65
  -2  -2  -9    0.55    0.54
   1 -14  -8    1.11    0.73
   2 -15  -8    0.03    0.65
   2 -10 -12    0.09    0.52
   3 -16  -7   -0.03    0.73
   3 -16  -5   13.63    0.91
   3 -13 -11    0.24    0.47
  -2  -7  -8    2.87    0.67
  -1 -10  -3    1.88    0.45
   0 -13  -7    1.24    0.72
   0 -12  -3    0.40    0.52
   1  -8 -12    1.79    0.54
   2 -15  -4   -0.08    0.68
   2 -12 -11   -0.01    0.50
   3 -16  -6   -0.30    0.79
   4 -16  -8   10.53    0.72
  -2  -8  -7   -0.04    0.61
  -1 -11  -7   20.34    0.81
  -1  -7 -10    0.40    0.63
   0 -13  -5    0.24    0.66
   1 -13  -9   -0.09    0.65
   1 -12 -10    3.10    0.65
   3 -14 -10    3.44    0.55
  -2  -8  -6   27.29    0.68
  -2  -8  -5    0.33    0.41
  -1 -11  -6    1.09    0.63
  -1 -11  -5   26.59    0.73
  -1 -10  -8    7.25    0.71
  -1  -9  -9   16.84    0.84
   0 -10 -10   15.03    0.81
   1 -10 -11    0.02    0.58
   1  -7 -12    0.47    0.58
   2 -15  -7   18.29    0.94
   2 -14  -9    0.36    0.60
   2 -13 -10    0.39    0.57
   5 -16  -8    0.57    0.53
   0 -12  -8    2.07    0.68
   0 -11  -9   -0.03    0.64
   0  -7 -11    0.17    0.63
   2 -15  -6    0.66    0.78
   2 -15  -5   40.81    1.11
   2  -4 -13   -0.13    0.46
   4 -16  -7    0.75    0.71
  -2  -7  -7   69.76    0.95
  -2  -5  -8    0.06    0.58
   1 -14  -6   -0.52    0.68
   1 -13  -3    0.32    0.57
   2 -14  -3    5.99    0.65
   2  -9 -12   -0.09    0.51
   4 -15  -9    0.32    0.51
  -2  -1  -8   18.70    0.56
  -1 -10  -4   24.49    0.61
  -1  -8  -9    9.36    0.73
  -1  -5 -10   -0.17    0.65
   1  -6 -12    0.96    0.57
   2 -11 -11    0.91    0.53
   3 -15  -8   -0.17    0.60
   3 -12 -11    0.11    0.47
   3 -10 -12    0.53    0.49
   4 -16  -6   46.11    1.09
  -2  -7  -6    2.19    0.48
  -2  -7  -5   17.86    0.52
  -2  -6  -7    6.31    0.59
  -2  -3  -8    0.56    0.51
  -1  -4 -10    1.25    0.63
   0 -12  -7   -0.05    0.68
   0  -9 -10   -0.15    0.64
   0  -6 -11    0.42    0.64
   1 -13  -8    1.60    0.70
   1 -11 -10    0.17    0.59
   1  -9 -11    1.39    0.66
   5 -16  -7    0.54    0.56
   5 -15  -9    0.69    0.47
  -1  -9  -8    4.15    0.68
  -1  -3 -10    0.41    0.60
  -1  -2 -10    0.97    0.57
   1 -12  -9    2.48    0.65
   1  -5 -12    0.38    0.56
  -1 -10  -6   11.51    0.61
  -1 -10  -5   -0.02    0.45
   0 -12  -6   19.00    0.78
   0 -11  -8    1.97    0.67
   0 -11  -3    0.24    0.47
   0 -10  -9   -0.08    0.62
   0  -5 -11   -0.40    0.61
   1  -4 -12    0.88    0.55
   2 -13  -9    2.29    0.71
   2 -12 -10    0.00    0.55
   3 -15  -7   -0.02    0.71
   3 -13 -10    0.10    0.52
  -2  -6  -6    1.09    0.42
  -2  -6  -5    0.21    0.38
   0  -8 -10    0.42    0.71
   0  -4 -11   -0.41    0.58
   1 -13  -4    1.46    0.65
   1  -3 -12    0.47    0.57
   4 -15  -8    2.34    0.60
  -2  -4  -7    1.25    0.46
  -1  -9  -7    4.29    0.61
   0  -3 -11   -0.01    0.55
   0  -2 -11    0.07    0.59
   2 -14  -7   -0.02    0.73
   2 -14  -4   11.32    0.77
   2 -10 -11    0.02    0.54
   3 -15  -6    0.54    0.75
   3 -15  -5    5.19    0.76
   3  -9 -12    0.32    0.46
   4 -12 -11    0.07    0.45
  -2  -5  -6    7.05    0.44
  -2  -3  -7   44.41    0.68
  -2  -1  -7   49.91    0.64
  -1  -9  -4    5.92    0.44
  -1  -8  -8   19.18    0.77
   1 -13  -5   13.90    0.81
   2  -7 -12   -0.10    0.49
   3 -11 -11    1.19    0.49
  -2  -2  -7    0.80    0.35
   0 -11  -7    0.31    0.65
   1 -12  -8    1.03    0.67
   2 -14  -6    5.74    0.82
   2 -14  -5    0.24    0.74
   4 -14  -9    0.38    0.56
   4 -13 -10    0.21    0.48
   5 -15  -8    0.34    0.58
  -1  -9  -6    6.98    0.51
  -1  -5  -9    2.11    0.63
   0 -11  -4    0.14    0.44
   0  -9  -9    0.07    0.64
   1 -12  -3   -0.15    0.49
   1 -11  -9    4.71    0.66
   3 -14  -8    0.48    0.60
   4 -15  -7    1.55    0.66
  -1  -7  -8   13.77    0.71
   0 -11  -6    5.63    0.65
   0 -10  -8    3.06    0.65
   2 -13  -8    3.26    0.68
   2 -11 -10    0.13    0.57
   2  -6 -12    0.35    0.50
   3 -12 -10   -0.36    0.54
   6 -15  -8    0.81    0.48
  -1  -8  -7    3.11    0.58
  -1  -4  -9    2.31    0.61
   1  -9 -10    0.28    0.62
   2 -13  -3  137.49    1.26
   2 -12  -9    1.12    0.63
   2  -9 -11    0.04    0.58
   3 -13  -9    4.40    0.62
   4  -9 -12    1.12    0.45
   5 -14  -9   -0.06    0.51
  -1  -3  -9    1.11    0.57
  -1  -1  -9    0.82    0.53
   0 -10  -3   -0.09    0.40
   0  -6 -10    1.00    0.59
   1 -12  -7    1.61    0.67
   1  -6 -11    0.00    0.59
   2  -5 -12    0.42    0.54
   3 -10 -11    0.71    0.52
   4 -15  -6    3.89    0.66
   4 -15  -5    0.39    0.68
   4 -11 -11   -0.32    0.44
  -1  -8  -6   49.01    0.74
  -1  -2  -9    5.38    0.57
   0  -8  -9    0.41    0.64
   3 -14  -7    0.35    0.65
   5 -15  -7    0.65    0.62
   6 -14  -9    0.15    0.42
  -1  -8  -5   -0.21    0.39
   0 -10  -7    0.31    0.60
   0  -9  -8   68.74    1.03
   0  -5 -10    0.92    0.59
   1 -11  -8    1.85    0.63
   1 -10  -9    1.31    0.62
   2  -4 -12    0.04    0.54
   3 -14  -4    2.58    0.73
   4 -14  -8    5.89    0.63
  -1  -7  -7  112.65    1.07
   1 -12  -5    0.50    0.63
   1  -8 -10    3.45    0.65
   1  -5 -11    2.27    0.58
   2 -10 -10    2.13    0.60
   2  -8 -11   -0.09    0.56
   3 -14  -6    3.60    0.78
   4 -12 -10    0.56    0.53
   5 -15  -6    0.59    0.65
   5 -11 -11    0.07    0.42
   0 -10  -6    0.43    0.55
   0  -4 -10   38.28    0.87
   2 -13  -6    0.49    0.73
   2 -13  -4    3.19    0.62
   2  -3 -12   -0.14    0.55
   2  -2 -12   -0.05    0.53
   3 -11 -10    0.10    0.54
   4  -8 -12    0.16    0.45
   0 -10  -5    0.01    0.47
   0  -7  -9    0.08    0.64
   0  -3 -10    1.01    0.59
   1  -4 -11    0.02    0.59
   2 -13  -5   28.11    0.90
   2 -12  -8    1.03    0.67
   2 -11  -9    2.16    0.62
   3 -12  -9    0.36    0.67
   3  -9 -11    0.51    0.54
   3  -6 -12    0.08    0.55
   4 -10 -11    0.46    0.52
   5 -14  -8    0.80    0.56
  -1  -7  -6    0.74    0.44
  -1  -4  -8   10.54    0.60
   0  -2 -10   -0.43    0.56
   0  -1 -10    0.04    0.57
   1 -11  -3   25.81    0.61
   1  -3 -11    0.21    0.58
   4 -14  -7    0.10    0.68
   5 -12 -10    2.58    0.56
   0  -9  -7    0.17    0.59
   0  -8  -8   35.87    0.85
   1 -11  -7   23.30    0.82
   1  -9  -9   27.14    0.81
   1  -7 -10   -0.25    0.62
   1  -2 -11    0.75    0.55
   1  -1 -11    1.46    0.59
   6 -14  -8   -0.22    0.54
   7 -14  -8    0.10    0.44
  -1  -3  -8    6.48    0.51
   1 -10  -8    4.64    0.66
   2  -9 -10    0.28    0.60
   3  -5 -12    0.38    0.54
   5  -8 -12    0.46    0.45
  -1  -2  -8    1.34    0.45
  -1  -1  -8    0.03    0.42
   1 -11  -6    0.16    0.67
   2 -12  -7    0.64    0.68
   2 -12  -3   -0.06    0.51
   3 -13  -7    3.52    0.68
   3 -13  -3   30.98    0.77
   4 -14  -6    5.42    0.76
   4 -11 -10    0.48    0.54
   5 -10 -11    0.42    0.44
   6 -13  -9    0.62    0.51
  -1  -6  -6   51.32    0.69
   0  -9  -6    2.19    0.53
   1 -11  -4   -0.26    0.46
   2 -10  -9    0.81    0.62
   3 -10 -10    2.31    0.59
   3  -8 -11    0.53    0.58
   3  -4 -12    0.36    0.54
   4 -14  -5    1.22    0.73
   4 -13  -8    0.39    0.60
   5 -14  -7    0.44    0.63
   0  -9  -4    6.83    0.43
   0  -7  -8  360.40    1.84
   0  -5  -9    0.43    0.60
   1  -8  -9   24.57    0.81
   2 -11  -8    2.72    0.67
   4 -12  -9    1.13    0.59
   4  -9 -11    0.13    0.52
   0  -9  -5   -0.01    0.44
   0  -8  -7    0.32    0.58
   2  -8 -10    0.69    0.64
   3 -13  -6    2.67    0.70
   3 -12  -8    0.01    0.66
   3 -11  -9    8.66    0.70
   3  -3 -12    0.35    0.57
   5  -7 -12   -0.08    0.46
   6 -14  -7   -0.01    0.59
   6 -10 -11   -0.02    0.45
  -1  -5  -6   -0.11    0.39
   0  -4  -9    0.06    0.64
   1 -10  -7    9.35    0.71
   1  -9  -8    3.54    0.65
   2 -12  -5    4.89    0.74
   2 -12  -4    0.37    0.59
   2  -5 -11    0.59    0.57
   3 -13  -5   19.40    0.89
   3 -13  -4    0.71    0.67
   3  -2 -12   -0.22    0.60
   5 -14  -6    9.22    0.77
   5 -11 -10   -0.14    0.52
  -1  -3  -7   54.08    0.71
   1  -5 -10   -0.13    0.60
   3  -7 -11    3.95    0.62
   3  -1 -12    0.14    0.53
   4  -5 -12    0.50    0.56
   5 -13  -8   -0.22    0.56
   0  -6  -8    4.65    0.64
   0  -3  -9    0.09    0.61
   2  -4 -11   -0.42    0.65
   3  -9 -10    0.05    0.60
   4 -13  -7    0.13    0.67
   4 -10 -10   -0.04    0.56
   4  -8 -11    0.66    0.63
   5  -9 -11    0.14    0.50
  -1  -2  -7    0.36    0.38
   0  -8  -6   27.78    0.66
   1 -10  -6    9.12    0.67
   1  -7  -9    0.05    0.66
   1  -4 -10    1.40    0.67
   2 -11  -7    0.84    0.69
   2  -9  -9    1.12    0.65
   2  -7 -10    0.25    0.73
   6 -14  -6    1.02    0.65
   6 -13  -8    0.95    0.58
   6 -11 -10    0.13    0.49
  -1  -1  -7    2.85    0.37
   0  -7  -7    1.02    0.57
   0  -2  -9    0.31    0.52
   0  -1  -9    0.07    0.54
   2 -10  -8    0.50    0.65
   2  -3 -11    2.02    0.65
   4 -11  -9    1.15    0.72
   4  -4 -12    0.36    0.57
   6  -9 -11    0.27    0.51
   7 -13  -8    0.40    0.55
   0  -8  -5    0.43    0.44
   1 -10  -5   -0.24    0.53
   1  -8  -8   14.16    0.74
   1  -3 -10    0.44    0.66
   3 -11  -8    3.63    0.80
   3 -10  -9   -0.21    0.64
   4 -13  -6   -0.19    0.79
   7 -12  -9   -0.04    0.49
   1  -9  -7   23.34    0.78
   2  -2 -11    0.82    0.62
   4  -3 -12   -0.29    0.56
   5 -13  -7   -0.35    0.71
   5 -10 -10    0.97    0.65
   5  -5 -12    0.47    0.56
   6  -6 -12   -0.22    0.49
   1  -6  -9   -0.32    0.67
   1  -2 -10   -0.33    0.63
   2 -11  -3    3.46    0.47
   2  -6 -10   -0.11    0.67
   2  -1 -11    9.94    0.66
   3 -12  -6    0.86    0.78
   3 -12  -3    2.10    0.59
   3  -8 -10    0.22    0.65
   4 -13  -5    0.51    0.80
   4 -13  -4   -0.37    0.71
   4  -7 -11    0.01    0.60
   5  -8 -11    0.33    0.56
   0  -7  -6   21.19    0.60
   0  -6  -7    0.35    0.54
   1  -1 -10    0.04    0.61
   2  -8  -9    1.09    0.67
   3  -5 -11    0.95    0.63
   4  -9 -10   -0.05    0.61
   4  -2 -12    1.06    0.61
   0  -4  -8    3.42    0.57
   2 -11  -5   13.96    0.70
   2 -11  -4    1.13    0.54
   3 -12  -5    4.06    0.79
   4  -1 -12    1.64    0.60
   4   0 -12   -0.34    0.59
   5 -11  -9    1.29    0.63
   5  -4 -12    0.80    0.58
   6 -13  -7    4.01    0.63
   6 -10 -10    0.29    0.56
   8 -13  -7    1.64    0.49
   1  -9  -6    5.03    0.61
   1  -7  -8    7.20    0.73
   2 -10  -7   -0.16    0.71
   2  -9  -8    1.27    0.69
   3 -12  -4   10.46    0.70
   3  -9  -9   22.07    0.83
   4 -12  -7    0.39    0.69
   5 -13  -6   -0.60    0.71
   6  -8 -11    0.17    0.53
   7 -13  -7    2.09    0.58
   7 -10 -10    0.01    0.50
   0  -7  -5    0.01    0.43
   0  -3  -8    8.38    0.61
   1  -8  -7    5.39    0.66
   3 -11  -7   19.29    0.85
   3  -7 -10    0.38    0.69
   3  -4 -11   -0.16    0.62
   4 -11  -8   -0.66    0.78
   4 -10  -9    0.02    0.65
   4  -6 -11    0.26    0.62
   6 -12  -8    0.36    0.65
   7  -8 -11    0.37    0.48
   0  -5  -7   -0.31    0.50
   2  -7  -9    0.35    0.71
   3 -10  -8    0.73    0.72
   5 -13  -5    2.23    0.80
   5  -9 -10   -0.03    0.60
   5  -7 -11    0.50    0.62
   5  -3 -12   -0.13    0.55
   7 -12  -8    0.22    0.58
   8 -12  -8    0.36    0.51
   8 -11  -9    0.27    0.50
   0  -6  -6    2.81    0.49
   0  -2  -8    1.95    0.56
   1  -4  -9    1.57    0.66
   3  -3 -11    0.56    0.71
   4  -8 -10    1.51    0.67
   6 -13  -6   -0.14    0.72
   6  -4 -12   -0.06    0.54
   2 -10  -6    9.33    0.74
   2  -4 -10    2.59    0.68
   4 -12  -6   18.96    0.87
   5 -12  -7   -0.03    0.76
   5  -2 -12    0.37    0.61
   7 -13  -6    0.54    0.67
   0  -1  -8    6.77    0.50
   0   0  -8   13.81    0.54
   0   1  -8    6.45    0.50
   1  -6  -8   34.06    0.86
   2  -8  -8   -0.23    0.69
   3  -6 -10    1.35    0.74
   3  -2 -11    1.59    0.68
   5 -10  -9    0.34    0.68
   5  -1 -12    0.40    0.62
   6 -13  -5    9.89    0.78
   6  -9 -10    0.23    0.60
   6  -7 -11    0.32    0.54
   6  -3 -12   -0.15    0.59
   9 -12  -7    0.05    0.49
   1  -8  -6   49.11    0.81
   1  -3  -9    1.54    0.65
   2  -3 -10   -0.23    0.75
   3  -8  -9   20.17    0.84
   3  -1 -11   -0.35    0.66
   4 -12  -3    2.55    0.66
   5  -6 -11    0.34    0.63
   7  -9 -10   -0.14    0.55
   7  -7 -11    3.87    0.57
   8  -9 -10    0.21    0.51
   1  -7  -7  224.21    1.42
   2 -10  -3    2.32    0.46
   2  -6  -9   18.80    0.84
   3   0 -11   -0.20    0.63
   4 -12  -5    5.27    0.78
   4 -12  -4   15.24    0.87
   4  -9  -9   -0.04    0.70
   5  -8 -10    9.00    0.79
   6 -12  -7    0.31    0.74
   6  -2 -12    0.67    0.60
   0  -5  -6    4.86    0.50
   1  -2  -9    8.58    0.71
   2 -10  -4    0.55    0.52
   2  -2 -10    7.08    0.75
   3 -11  -5   48.69    0.98
   3 -11  -3   75.02    0.94
   3 -10  -7    0.11    0.75
   3  -9  -8    1.27    0.73
   4 -10  -8    2.20    0.77
   4  -7 -10    0.38    0.70
   4  -4 -11   -0.34    0.65
   6 -10  -9    0.15    0.65
   8 -12  -7   -0.28    0.61
   0  -3  -7    0.21    0.45
   1  -8  -5    0.79    0.50
   1  -5  -8    6.44    0.68
   3 -11  -4    2.13    0.69
   5 -12  -6    7.64    0.81
   5  -5 -11   -0.01    0.72
   6  -6 -11    0.66    0.61
   6  -1 -12    0.17    0.61
   7 -12  -7   -0.25    0.60
   7 -10  -9    0.86    0.67
   1  -1  -9    2.38    0.65
   2  -7  -8   31.56    0.95
   2  -1 -10   -0.58    0.70
   4  -3 -11    0.67    0.72
   6   0 -12    0.52    0.60
   6   1 -12   -0.29    0.58
   7 -11  -8    0.29    0.66
   7  -6 -11    0.68    0.63
   8 -11  -8   -0.27    0.55
   1   0  -9    1.86    0.62
   1   1  -9    2.00    0.57
   2  -9  -6    1.28    0.66
   2  -5  -9   13.34    0.80
   2   0 -10    0.51    0.65
   2   1 -10   -0.34    0.65
   3  -7  -9    0.07    0.72
   5  -9  -9    5.26    0.73
   6  -8 -10    1.03    0.64
   0  -4  -6   11.85    0.51
   0  -2  -7   -0.09    0.44
   1  -6  -7    4.67    0.61
   2  -8  -7    0.09    0.69
   4 -11  -6   -0.06    0.75
   4  -8  -9   -0.17    0.72
   4  -6 -10    0.80    0.74
   5 -12  -5    0.94    0.86
   5  -7 -10    0.14    0.75
   6 -12  -6    0.49    0.76
   7  -8 -10    0.34    0.59
   8  -8 -10    1.42    0.55
   4  -2 -11    0.02    0.65
   5 -12  -4    2.70    0.78
   5 -10  -8    6.89    0.77
   6  -5 -11    0.49    0.62
   8 -12  -6   -0.04    0.65
   0  -1  -7   -0.18    0.45
   3  -8  -8    2.83    0.74
   4  -1 -11    0.39    0.68
   6  -9  -9    0.60    0.77
   7 -12  -6    0.51    0.63
   2  -9  -5    0.25    0.57
   3  -6  -9   10.28    0.82
   4 -10  -7   -0.16    0.76
   7  -5 -11    0.53    0.60
   8  -5 -11    0.21    0.54
   9 -11  -7    0.29    0.54
   1  -7  -5   38.90    0.66
   1  -3  -8    3.03    0.58
   3  -3 -10   -0.11    0.69
   4 -11  -5   -0.04    0.74
   4  -5 -10   -0.20    0.73
   4   1 -11    0.34    0.71
   5  -3 -11    0.14    0.64
   6 -12  -5   -0.26    0.71
   6 -11  -7   -0.04    0.67
   6  -7 -10    0.60    0.65
   7  -9  -9   13.08    0.74
   8  -9  -9   -0.08    0.59
   1  -5  -7    0.08    0.55
   2  -9  -4    0.11    0.48
   3 -10  -5    5.84    0.67
   4 -11  -3    0.46    0.65
   4  -7  -9    0.18    0.80
   5 -11  -6    2.80    0.83
   5  -8  -9    7.88    0.75
   5  -6 -10    2.04    0.72
   6 -12  -4    1.23    0.78
   7 -12  -5    0.24    0.70
   7 -11  -7    0.46    0.71
   8 -11  -7   -0.02    0.58
   1  -6  -6   48.47    0.72
   2  -7  -7   62.03    0.94
   4 -11  -4    5.91    0.70
   7  -7 -10    0.18    0.62
   7  -4 -11    0.30    0.65
   8 -10  -8    0.00    0.58
   8  -7 -10    0.68    0.57
   1  -2  -8    1.56    0.54
   3 -10  -4    0.25    0.56
   3 -10  -3    0.06    0.54
   3  -7  -8    7.65    0.76
   5  -2 -11    0.78    0.66
   8  -4 -11    0.58    0.55
  10 -10  -7   -0.14    0.49
   2  -5  -8    5.54    0.71
   3  -9  -6    7.82    0.79
   3  -5  -9   15.57    0.83
   3  -1 -10    0.20    0.70
   5  -9  -8    5.29    0.78
   1  -4  -7    1.89    0.52
   1  -1  -8    0.23    0.54
   2  -2  -9   -0.21    0.64
   3  -8  -7    3.78    0.74
   5  -1 -11    0.94    0.63
   6 -11  -6    2.38    0.78
   6  -8  -9    0.24    0.68
   6  -6 -10    5.60    0.71
   9  -8  -9    1.47    0.53
   9  -6 -10    0.55    0.52
   2  -8  -5    0.29    0.51
   4  -9  -7    0.39    0.73
   4  -6  -9   -0.26    0.71
   5  -5 -10    0.17    0.73
   5   0 -11    1.28    0.69
   8  -8  -9    0.55    0.62
   8  -3 -11    0.21    0.54
   3   1 -10    0.46    0.64
   3   2 -10   -0.19    0.62
   5  -7  -9    0.07    0.69
   5   1 -11    1.31    0.68
   6  -9  -8    1.46    0.70
   6  -2 -11    0.04    0.61
   7 -11  -6    0.85    0.63
   7  -6 -10    0.76    0.63
   8 -11  -6    1.10    0.59
   8  -6 -10    2.50    0.57
   9 -10  -7    0.22    0.57
   9  -9  -8    3.85    0.63
   1  -5  -6    0.11    0.47
   1   1  -8    0.38    0.45
   2  -6  -7    3.42    0.61
   3  -4  -9    3.92    0.73
   5 -11  -4    0.38    0.77
   5   2 -11    0.57    0.65
   1   2  -8    0.89    0.43
   2  -7  -6    0.56    0.49
   2  -4  -8    2.97    0.64
   4 -10  -5    0.54    0.67
   5 -11  -3    3.19    0.66
   5  -4 -10    1.10    0.72
   6  -5 -10    0.63    0.67
   6  -1 -11    5.87    0.67
   7 -10  -7    0.60    0.62
   7  -9  -8    0.90    0.66
   7  -2 -11    1.70    0.61
   8 -10  -7   -0.18    0.65
  10 -10  -6    0.57    0.53
   2   1  -9   29.74    0.75
   2   2  -9   -0.30    0.57
   4  -2 -10    2.66    0.68
   5 -10  -6   38.71    0.93
   6  -7  -9    0.18    0.65
   9  -5 -10   -0.25    0.48
   3  -7  -7  269.13    1.62
   4  -7  -8   94.14    1.17
   4  -5  -9    0.31    0.71
   5  -9  -7    0.82    0.71
   7 -11  -5    5.44    0.73
   7  -5 -10   -0.02    0.63
   7  -1 -11    0.99    0.58
   8 -11  -5    1.03    0.64
   8  -5 -10    0.61    0.58
   9  -7  -9    1.37    0.55
  10  -8  -8    1.96    0.52
   3  -9  -4    9.56    0.60
   3  -8  -6   16.47    0.70
   4 -10  -4    8.79    0.62
   5  -6  -9    3.81    0.70
   6 -11  -4    4.85    0.73
   6   1 -11    6.41    0.65
   6   2 -11   -0.89    0.62
   6   3 -11    0.83    0.61
   7  -7  -9   -0.26    0.64
   8  -7  -9   -0.12    0.60
   8  -1 -11    1.59    0.58
  10  -9  -7    1.68    0.53
   1  -4  -6   45.85    0.66
   1  -2  -7    0.08    0.43
   4 -10  -3    7.42    0.59
   4  -8  -7   -0.31    0.69
   4  -1 -10   -0.17    0.64
   6  -4 -10    0.49    0.66
   7   0 -11    5.41    0.63
  10  -6  -9    1.83    0.49
   2  -7  -5   18.66    0.58
   6 -10  -6    0.02    0.64
   6  -8  -8    1.37    0.69
   7 -11  -4   -0.49    0.70
   7   1 -11    0.90    0.65
   9 -10  -6   13.59    0.70
   9  -4 -10    0.93    0.51
   2  -6  -6    4.02    0.48
   3  -2  -9    1.62    0.63
   4  -4  -9   -0.13    0.68
   4   0 -10   50.36    0.94
   6  -6  -9    9.25    0.72
   7  -8  -8   -0.02    0.73
   7  -4 -10   -0.20    0.63
   7   2 -11    0.10    0.59
   7   3 -11    1.10    0.59
   8   1 -11    1.26    0.59
   1  -1  -7    8.83    0.49
   2  -2  -8   13.75    0.60
   4  -6  -8   -0.41    0.65
   4   1 -10   -1.12    0.66
   5  -7  -8    3.03    0.69
   5  -2 -10    0.34    0.65
   7 -10  -6    0.58    0.63
   8  -8  -8    6.61    0.67
   8  -4 -10    0.36    0.58
   8   2 -11    0.39    0.56
   9  -6  -9    0.63    0.61
   3  -8  -5    2.27    0.52
   4  -9  -5    0.33    0.63
   4   2 -10    2.11    0.63
   4   3 -10   -0.19    0.59
   5  -5  -9    2.43    0.68
   6  -3 -10    0.28    0.66
   7  -6  -9    5.00    0.69
   8  -9  -7   -0.45    0.58
   2  -4  -7    1.24    0.50
   3  -6  -7    4.50    0.55
   3  -4  -8    0.94    0.71
   3  -1  -9    1.08    0.61
   5 -10  -4   54.61    0.96
   5  -8  -7    1.42    0.69
   8  -6  -9    0.20    0.61
   9  -3 -10    0.09    0.52
  10  -5  -9    0.73    0.53
   1   0  -7    0.49    0.40
   2  -1  -8    9.44    0.59
   3  -7  -6    0.32    0.55
   4  -7  -7    0.25    0.68
   4  -3  -9    0.18    0.68
   5  -1 -10    0.02    0.63
   6 -10  -5    0.78    0.64
   8  -3 -10    0.59    0.67
   9 -10  -5    0.10    0.58
  10  -9  -6   -0.37    0.53
  10  -8  -7    0.05    0.55
   4  -8  -6   60.10    0.94
   6  -7  -8    0.15    0.65
   6  -5  -9    5.71    0.69
   2  -5  -6    2.90    0.47
   4  -5  -8    1.36    0.66
   5  -4  -9    1.09    0.69
   8 -10  -5   -0.39    0.63
   9  -7  -8    0.79    0.57
  11  -8  -6   -0.12    0.50
  11  -7  -7   48.94    0.83
   2  -6  -5    0.27    0.39
   2   0  -8    2.92    0.48
   3   1  -9    0.60    0.56
   4  -9  -4    0.70    0.51
   5  -6  -8   32.91    0.86
   6  -9  -6    0.00    0.63
   6  -8  -7    0.56    0.66
   7  -2 -10    0.94    0.71
   9  -9  -6    2.10    0.61
   9  -5  -9   -0.19    0.55
   9  -2 -10    0.39    0.53
   2  -3  -7   30.37    0.64
   3  -3  -8    1.87    0.59
   3   2  -9    1.51    0.57
   3   3  -9    5.83    0.61
   5   1 -10   -0.43    0.59
   6 -10  -4    5.04    0.72
   6  -1 -10    0.00    0.63
   7  -5  -9    5.30    0.69
   8  -5  -9    0.34    0.60
   8  -2 -10    2.30    0.61
   9  -8  -7   -0.15    0.55
  10  -4  -9    0.19    0.53
   2   1  -8    9.97    0.53
   4  -9  -3   -0.14    0.49
   5  -9  -5   15.88    0.70
   5   2 -10    0.27    0.65
   5   3 -10   -0.43    0.63
   5   4 -10   -0.08    0.65
   7  -9  -6    0.60    0.61
  10  -6  -8   -0.10    0.53
   3  -7  -5   80.10    0.88
   4  -6  -7    0.27    0.60
   5  -7  -7  162.34    1.39
   6  -4  -9    0.37    0.66
   6   0 -10   -0.19    0.68
   7 -10  -4    0.16    0.67
   8 -10  -4   18.38    0.79
   9  -1 -10    0.02    0.53
  10  -9  -5    0.56    0.58
   2   3  -8    1.75    0.43
   4  -4  -8   12.38    0.73
   4  -1  -9    0.16    0.61
   6 -10  -3    1.02    0.62
   6  -6  -8    2.66    0.66
   9  -4  -9    1.15    0.62
   2  -4  -6   79.12    0.82
   5  -5  -8   -0.16    0.63
   6   1 -10    0.19    0.66
   7  -4  -9    0.08    0.64
   9  -6  -8   15.72    0.72
  10  -8  -6    3.00    0.59
   6  -9  -5    1.70    0.67
   7 -10  -3    0.55    0.65
   7  -6  -8    1.28    0.64
   8  -6  -8   -0.06    0.64
   8  -4  -9    0.17    0.61
  10  -3  -9    0.47    0.49
  11  -8  -5    0.57    0.55
  11  -6  -7    0.23    0.53
   3  -4  -7    1.06    0.52
   5  -9  -4   -0.10    0.53
   6  -3  -9    7.58    0.73
   6   2 -10    5.86    0.69
   9  -9  -5    0.63    0.60
  11  -7  -6    0.69    0.56
   3  -1  -8   -0.43    0.56
   6   3 -10    0.59    0.63
   6   4 -10   -0.33    0.62
   7  -9  -5    9.29    0.72
   7   1 -10   -0.12    0.67
   9   1 -10   -0.60    0.52
  10  -5  -8    0.45    0.53
  11  -4  -8   -0.06    0.48
   2  -1  -7   56.72    0.75
   4  -5  -7    0.32    0.57
   4  -3  -8    1.38    0.63
   4   1  -9   -0.24    0.62
   6  -5  -8    5.24    0.67
   8  -9  -5    0.11    0.56
   8   1 -10    0.09    0.61
   9  -8  -6   17.14    0.71
   9  -3  -9    1.03    0.57
   9   2 -10    0.22    0.57
   3  -5  -6    0.96    0.45
   4  -8  -4   69.48    0.87
   5  -4  -8   16.22    0.76
   7  -8  -6    0.69    0.62
   7  -3  -9    0.53    0.66
   7   2 -10    0.97    0.59
   7   5 -10    0.17    0.64
   8  -8  -6   29.81    0.88
   8  -3  -9    1.95    0.64
   8   2 -10    2.04    0.63
   9   3 -10    0.00    0.55
  10  -2  -9   -0.07    0.50
   2  -3  -6   14.14    0.50
   3  -6  -5    6.98    0.53
   4   2  -9    0.14    0.55
   5  -7  -6    5.67    0.65
   6  -9  -4   28.61    0.81
   6  -2  -9   -0.39    0.67
   7  -5  -8    0.79    0.69
   7   3 -10    0.47    0.60
   7   4 -10    0.05    0.65
   8   3 -10   -0.13    0.62
   8   5 -10    0.56    0.64
   9  -5  -8    1.11    0.62
   9   4 -10    0.91    0.54
   3  -3  -7    6.51    0.54
   4  -6  -6    0.40    0.53
   4   3  -9    0.22    0.57
   4   4  -9    0.31    0.55
   5  -9  -2   54.06    0.82
   8  -5  -8    1.03    0.64
   8   4 -10    0.58    0.64
   9  -9  -4    0.53    0.58
  10  -8  -5    1.15    0.58
   4  -7  -5    0.47    0.49
   4  -2  -8   16.84    0.78
   5   0  -9    0.60    0.69
   6  -6  -7    1.26    0.72
   7  -2  -9    0.16    0.73
   9  -2  -9    0.42    0.58
  10  -7  -6    1.06    0.60
  10  -4  -8    1.69    0.56
  11  -3  -8    0.31    0.48
   3   1  -8    0.10    0.52
   6  -4  -8    0.74    0.70
   8  -9  -4   16.96    0.76
   8  -2  -9   -0.21    0.65
  10  -1  -9    0.99    0.54
  12  -5  -6    0.02    0.48
   4  -4  -7    0.09    0.55
   5  -3  -8    2.79    0.67
   6  -9  -3    0.76    0.61
   6  -8  -5    0.16    0.57
   6  -7  -6   14.95    0.78
   9  -6  -7    0.04    0.61
  11  -7  -5    5.80    0.63
  11  -6  -6    0.87    0.56
  12  -6  -5   -0.21    0.49
   2   1  -7   42.91    0.66
   3   2  -8    0.66    0.50
   5  -5  -7    1.47    0.61
   5   1  -9   -0.16    0.61
   7  -6  -7    0.33    0.65
   8  -6  -7    0.40    0.65
   9  -8  -5   -0.07    0.60
   9  -7  -6    2.01    0.64
   9  -4  -8    5.39    0.65
   3  -2  -7   -0.22    0.46
   5  -8  -4   53.65    0.84
   7  -8  -5    1.71    0.66
   7  -4  -8    0.03    0.63
   7  -1  -9    0.24    0.67
   8  -4  -8    0.58    0.63
   9  -1  -9    0.04    0.59
  11  -2  -8   -0.13    0.54
   3   3  -8    1.67    0.50
   5   2  -9    0.02    0.58
   7  -9  -3    3.80    0.62
   8  -9  -3    3.16    0.64
   8  -8  -5    0.46    0.60
  10  -8  -4   -0.26    0.57
  10  -5  -7    0.31    0.57
  10  -3  -8    0.51    0.56
   2   2  -7    0.01    0.37
   3  -5  -5   54.62    0.73
   3   4  -8    1.08    0.47
   4  -5  -6    2.24    0.51
   5  -6  -6   67.08    0.97
   5   3  -9    1.56    0.66
   6  -3  -8    4.65    0.68
  10   1  -9    0.70    0.57
  11  -4  -7   -0.06    0.52
   5  -2  -8    1.26    0.65
   5   4  -9    0.61    0.61
   5   5  -9    2.47    0.60
   6  -5  -7   -0.03    0.61
   9   0  -9    0.79    0.60
  10  -6  -6    0.83    0.62
   4  -6  -5   -0.26    0.45
   4  -3  -7    1.65    0.54
   4   0  -8   14.74    0.66
   9  -5  -7    1.22    0.63
   9  -3  -8    2.74    0.63
  10  -7  -5   -0.02    0.54
  11  -7  -4   -0.22    0.58
  11  -1  -8    0.10    0.52
  12  -6  -4    2.76    0.56
  12  -4  -6    2.04    0.53
   5  -4  -7    0.24    0.52
   6   2  -9   -0.13    0.69
   7  -3  -8    0.36    0.64
   8  -5  -7    5.56    0.71
   8  -3  -8    0.67    0.64
   9  -8  -4   10.38    0.69
  10  -2  -8    4.69    0.61
  11  -5  -6    1.41    0.54
  12  -5  -5    0.98    0.55
  12  -2  -7    0.28    0.48
   3  -3  -6   10.53    0.51
   6  -6  -6    1.31    0.62
   7   1  -9   -0.05    0.64
  10  -4  -7    0.39    0.64
  10   3  -9    0.13    0.51
  11  -6  -5    1.12    0.58
   5  -1  -8   -0.50    0.62
   7  -8  -4    3.53    0.63
   8  -8  -4   31.70    0.88
   9  -7  -5    1.36    0.65
  10   4  -9    0.03    0.52
  10   5  -9    0.25    0.51
  11  -3  -7    1.63    0.56
   6   4  -9    0.14    0.67
   6   5  -9    5.44    0.67
   6   6  -9    9.39    0.74
   7  -6  -6    2.78    0.66
   7   2  -9    0.22    0.66
   9  -2  -8    0.58    0.62
   3   0  -7    2.34    0.45
   4  -4  -6   56.66    0.80
   4  -2  -7    0.45    0.52
   5  -5  -6    0.36    0.55
   6  -4  -7    0.27    0.61
   7  -7  -5   11.01    0.69
   7  -2  -8    0.23    0.66
   8  -7  -5    1.26    0.66
   8   2  -9   -0.34    0.63
   9   3  -9    0.48    0.60
   9   7  -9    0.78    0.55
  10  -1  -8    0.52    0.57
  12  -1  -7    2.21    0.50
   3  -4  -5    8.05    0.47
   5  -7  -4    0.24    0.45
   6  -8  -3   -0.04    0.53
   7   3  -9    0.59    0.65
   8  -2  -8    5.13    0.70
   8   3  -9    2.34    0.74
   9  -8  -3    1.43    0.63
   9  -4  -7    0.37    0.65
   9   4  -9    1.21    0.61
   9   6  -9    0.65    0.60
  10  -7  -4    0.37    0.59
   4   3  -8    2.19    0.60
   5  -6  -5    2.04    0.51
   7  -4  -7   -0.07    0.63
   7   4  -9    0.24    0.61
   7   6  -9    4.69    0.72
   8  -4  -7    0.00    0.64
   8   4  -9    0.46    0.69
   8   7  -9   -0.68    0.62
   9   5  -9   -0.01    0.58
  11   1  -8    0.09    0.51
   3  -2  -6    0.90    0.43
   3   1  -7   15.02    0.56
   4  -5  -5    0.22    0.45
   4   4  -8   10.36    0.66
   8   5  -9    0.00    0.67
   8   6  -9    0.13    0.63
   9  -1  -8   -0.22    0.63
  10  -6  -5    0.12    0.59
  10  -3  -7    0.24    0.61
  11  -2  -7   -0.26    0.57
  12  -4  -5    1.36    0.58
   4   5  -8    0.76    0.53
   5   1  -8    0.16    0.64
   6  -5  -6    0.38    0.61
   7  -8  -3    7.82    0.64
   7  -1  -8   -0.35    0.69
   8  -8  -3   -0.13    0.57
  10   0  -8    3.02    0.61
  11  -6  -4   -0.04    0.60
  11  -5  -5    5.22    0.65
  11   2  -8   -0.12    0.50
  12  -5  -4    0.35    0.57
   4  -1  -7    0.94    0.51
   6  -8  -2   -0.12    0.50
   6  -3  -7    0.25    0.62
   8  -1  -8    3.89    0.72
   9  -7  -4   -0.03    0.60
   3   2  -7   -0.14    0.43
   4  -3  -6    0.91    0.48
   5  -4  -6   44.56    0.82
   5  -2  -7    0.09    0.58
   6  -6  -5   -0.40    0.55
   7  -5  -6    0.36    0.64
   8  -5  -6    1.64    0.67
   9  -6  -5    0.73    0.67
   9  -3  -7    0.44    0.63
  11   3  -8    0.32    0.50
   5  -7  -3   46.79    0.76
   5   2  -8    2.03    0.68
   7  -7  -4    0.30    0.61
   7  -3  -7    0.13    0.64
   8  -7  -4    1.68    0.65
   8  -3  -7    0.46    0.73
  10  -7  -3    4.50    0.64
  10  -4  -6    2.34    0.73
  10   1  -8    1.09    0.63
  12   1  -7    2.65    0.50
   7  -8  -2    2.70    0.58
   8  -8  -2   -0.87    0.52
   8  -6  -5    1.60    0.64
   8   0  -8    0.87    0.71
  10  -2  -7   -0.03    0.62
   3  -1  -6    9.45    0.47
   3   3  -7    6.14    0.48
   5   3  -8    3.70    0.67
  10   2  -8    4.93    0.64
   5  -5  -5   14.00    0.59
   6  -2  -7   -0.06    0.64
   9   1  -8    0.00    0.65
  10  -6  -4    4.35    0.67
  10  -5  -5    0.55    0.59
  11  -6  -3    2.56    0.64
  12  -5  -3    2.76    0.58
  12  -3  -5    2.99    0.57
  12   2  -7   -0.05    0.52
   3   4  -7    0.84    0.42
   4  -4  -5    0.97    0.46
   5  -1  -7   -0.29    0.57
   6  -4  -6   12.66    0.70
   8   1  -8    3.91    0.74
   9  -2  -7   -0.14    0.64
  11  -4  -5   -0.05    0.63
  11   0  -7   -0.27    0.55
  12  -1  -6   -0.09    0.54
   3   5  -7   27.80    0.61
   5   5  -8    0.32    0.61
   5   6  -8   28.84    0.82
   6  -7  -3   35.59    0.75
   6   2  -8    8.48    0.72
   7  -2  -7    0.39    0.66
   8  -2  -7   -0.09    0.74
   9  -7  -3    9.23    0.68
   9   2  -8    0.95    0.74
  10  -1  -7   -0.13    0.61
  11  -5  -4   -0.25    0.62
   4  -2  -6   80.11    0.92
   4   1  -7    0.67    0.47
   5  -3  -6    0.35    0.52
   7  -4  -6    0.45    0.65
   8  -4  -6   13.93    0.80
  10  -3  -6   -0.02    0.65
  10   7  -8    1.08    0.58
  11  -2  -6    0.41    0.61
   6  -5  -5    5.47    0.59
   6   3  -8    5.49    0.71
   7  -7  -3  271.45    1.72
   8  -7  -3    2.76    0.65
   9  -6  -4   36.97    0.99
  10   5  -8    0.07    0.57
  10   6  -8    0.54    0.58
  13  -3  -3    0.51    0.50
  13  -2  -4    0.56    0.49
   5   0  -7    0.00    0.64
   6  -6  -4    0.98    0.50
   6  -1  -7    9.93    0.74
   6   4  -8    0.61    0.69
   9  -1  -7    0.22    0.66
  12   0  -6    1.00    0.57
   4   2  -7    0.52    0.53
   6   5  -8    5.06    0.73
   6   7  -8    0.07    0.66
   7  -5  -5    9.63    0.69
   7   3  -8    0.31    0.68
   8  -6  -4    8.70    0.72
   8   3  -8    0.83    0.70
   9   4  -8    5.80    0.69
   5  -4  -5    4.88    0.57
   6  -3  -6    2.88    0.61
   6   6  -8    2.33    0.70
   7  -6  -4    6.32    0.61
   7  -1  -7   20.98    0.86
   8  -1  -7    2.41    0.71
   9  -3  -6   -0.30    0.68
   9   5  -8    1.29    0.66
   9   6  -8   16.43    0.82
   9   7  -8    0.10    0.68
  10  -6  -3   -0.19    0.62
  11   2  -7   -0.26    0.58
   4  -3  -5    0.67    0.42
   4  -1  -6   19.86    0.60
   7   4  -8    0.27    0.69
   7   8  -8   -0.81    0.72
   8   4  -8    0.73    0.70
   8   8  -8    7.42    0.80
  10  -5  -4    0.69    0.68
  10  -2  -6   19.15    0.92
  11  -1  -6   -0.05    0.63
  12  -4  -3    0.43    0.63
  12  -3  -4    0.31    0.60
  12   1  -6    0.18    0.55
   3   1  -6    9.88    0.47
   4   3  -7    1.60    0.52
   5  -6  -3    0.10    0.41
   5  -2  -6   16.86    0.67
   7  -3  -6    0.16    0.64
   7   5  -8    0.71    0.68
   7   6  -8    1.40    0.76
   7   7  -8    2.78    0.74
   8  -3  -6    3.04    0.71
   8   5  -8    1.85    0.70
   8   6  -8   -0.46    0.72
   9   0  -7    0.06    0.67
  10   1  -7    0.07    0.64
  11  -5  -3    4.16    0.66
  11  -4  -4   -0.05    0.69
  13  -1  -4    0.15    0.57
   5  -5  -4   30.85    0.66
   7  -7  -2    0.32    0.55
   8  -7  -2   25.29    0.76
   4   4  -7   -0.06    0.51
   6  -4  -5    0.06    0.59
   7   0  -7    1.25    0.73
   9  -6  -3    0.26    0.63
  11   4  -7   -0.07    0.56
  12   2  -6    0.57    0.55
  13  -2  -3    4.18    0.58
   4   5  -7    0.27    0.55
   9  -5  -4    4.13    0.70
   9  -2  -6    1.98    0.68
  10  -6  -2    0.30    0.65
  10   2  -7    0.07    0.67
   4   6  -7    0.40    0.55
   5   2  -7    0.05    0.56
   6  -2  -6    4.86    0.63
   6   1  -7    9.96    0.80
   7  -4  -5    3.05    0.65
   8  -4  -5    2.98    0.69
   9   1  -7    0.12    0.69
  10  -1  -6    4.61    0.71
  12  -4  -2    0.01    0.64
   4   0  -6    0.59    0.45
   7  -2  -6    3.26    0.75
   8  -6  -3    0.37    0.61
   8  -2  -6    1.94    0.69
  10   3  -7    0.24    0.74
  11  -5  -2    0.23    0.68
  12  -2  -4    1.63    0.60
  12   3  -6    0.27    0.55
   5  -3  -5    8.05    0.53
   5  -1  -6    0.81    0.53
   7  -6  -3    8.08    0.59
   7   1  -7   20.65    0.88
   8  -5  -4   13.86    0.74
  10  -4  -4    0.05    0.69
  12  -3  -3    1.49    0.65
   4  -2  -5    0.30    0.44
   5   3  -7   11.33    0.66
   9   2  -7   -0.10    0.71
  10   4  -7    0.18    0.72
  10   9  -7    1.75    0.59
  11  -3  -4   -0.32    0.61
  11   1  -6    0.39    0.63
  12   4  -6    2.31    0.58
  13  -2  -2    0.53    0.57
   9  -3  -5   -0.74    0.68
   9  -1  -6    0.17    0.68
  10   0  -6    0.23    0.74
  11  -4  -3    0.50    0.67
  12   5  -6    0.32    0.54
  13  -1  -3    4.24    0.58
   5   4  -7    0.39    0.62
   6  -1  -6    0.04    0.60
   8   2  -7    0.50    0.74
   9   3  -7    0.22    0.80
  10   6  -7   -0.14    0.68
  10   8  -7   -0.10    0.62
  11  -1  -5    0.26    0.68
  12   6  -6    0.50    0.53
   6  -3  -5   17.29    0.69
   8  -3  -5    6.98    0.82
   8  -1  -6   -0.06    0.68
   9  10  -7    0.14    0.60
  10  -2  -5    4.77    0.74
  11   2  -6    0.44    0.64
  12   1  -5    5.40    0.69
   5   5  -7    1.63    0.59
   6   3  -7    0.49    0.66
   7  -3  -5    3.20    0.67
   7  -1  -6    4.74    0.71
   9  -5  -3    2.39    0.68
   9  -4  -4    6.68    0.72
   5   6  -7    2.41    0.64
   5   7  -7  134.99    1.37
   8  -6  -2    1.80    0.61
  10   1  -6    4.04    0.72
  11   3  -6    0.20    0.74
  12  -3  -2   -0.16    0.63
   5  -2  -5   22.18    0.62
   6  -4  -4   22.81    0.74
   6   4  -7    0.61    0.66
   7  -6  -2    5.98    0.55
   8  10  -7   -0.98    0.66
   9   5  -7    0.30    0.71
   9   8  -7   -0.01    0.69
  11   0  -5   26.56    1.02
  12  -2  -3    0.42    0.62
  12   2  -5   -0.11    0.61
  13   0  -3    0.35    0.57
  13   2  -4    0.65    0.55
   4   2  -6   64.80    0.85
   6  -5  -3    0.39    0.48
   6   0  -6   12.46    0.72
   6   5  -7    0.46    0.71
   7   4  -7    0.60    0.81
   9  -2  -5   -0.25    0.71
   9   6  -7    0.04    0.69
   9   7  -7    1.07    0.67
  11  -4  -2    0.77    0.67
  11   4  -6    0.60    0.74
  13  -1  -2   -0.20    0.58
   6   6  -7    0.62    0.72
   6   8  -7   -0.46    0.73
   7   9  -7    4.86    0.87
   8  -5  -3    4.73    0.62
   8   0  -6    2.42    0.72
   8   9  -7    0.32    0.73
  10  -4  -3    1.01    0.66
  10  -1  -5    3.07    0.75
   5   1  -6    1.17    0.54
   6  -2  -5    5.42    0.64
   6   7  -7   10.44    0.80
   7  -5  -3   22.69    0.71
   8   6  -7    0.37    0.82
   8   7  -7    1.51    0.78
   8   8  -7    0.03    0.74
   9   1  -6    0.43    0.78
  10   2  -6   19.97    0.89
  11   5  -6    1.33    0.65
  11   9  -6    0.34    0.57
  12   3  -5    3.16    0.63
  13   3  -4    0.19    0.55
   7   6  -7    0.14    0.79
   7   7  -7   69.93    1.33
   7   8  -7    1.14    0.80
   8  -2  -5    0.41    0.70
  11   1  -5   -0.25    0.79
  11   6  -6    1.46    0.63
  11   8  -6    0.06    0.63
  13   1  -3    3.18    0.66
   4   3  -6    0.56    0.45
   7  -2  -5   -0.49    0.64
   8  -6  -1    0.67    0.57
  10   3  -6   -0.40    0.73
  12  -1  -3    6.12    0.77
  13   4  -4    0.17    0.54
   6   1  -6    0.14    0.62
   8   1  -6    0.40    0.72
   9  -5  -2    5.63    0.70
   9  -1  -5    0.19    0.77
  10  11  -6    0.01    0.54
  12  -2  -2   -0.16    0.65
  12   1  -4    2.64    0.79
  13  -1  -1    0.16    0.56
   5  -1  -5   -0.01    0.47
   7   1  -6    4.01    0.77
   9  -4  -3    0.46    0.63
   9   2  -6    2.55    0.75
  11  -4  -1    0.82    0.67
  12   5  -5    0.99    0.61
   4   4  -6   48.59    0.77
   8  -3  -4    1.32    0.68
  10   4  -6    2.76    0.76
  10  10  -6    0.01    0.64
  11   2  -5    0.35    0.69
  12   6  -5   -0.17    0.59
  12   7  -5    0.12    0.63
   6  -3  -4   -0.31    0.50
   7  -3  -4   -0.20    0.65
   8  -1  -5   11.21    0.80
  10  -4  -2    4.30    0.74
  10  -3  -3    3.44    0.78
  10   5  -6    0.04    0.80
  11  -3  -2    1.63    0.72
   4   5  -6    1.15    0.49
   5   3  -6   -0.17    0.56
   6  -1  -5   28.81    0.78
   6   2  -6    4.56    0.68
   8  -5  -2   31.57    0.81
   8  -4  -3    0.52    0.65
   8   2  -6    1.97    0.78
   9   3  -6   -0.30    0.76
  10   9  -6   -0.91    0.64
  12   2  -4    0.61    0.69
   6  -5  -2   61.38    0.83
   7  -1  -5    0.12    0.65
   7   2  -6    2.91    0.77
   9  -2  -4   -0.13    0.80
   9   0  -5    3.35    0.74
   9  11  -6    1.66    0.70
  10   1  -5    2.90    0.75
  10   7  -6    2.22    0.70
  10   8  -6    2.71    0.68
  11   3  -5    1.90    0.72
   4   6  -6    0.24    0.47
   4   7  -6    8.62    0.59
   7  -5  -2   16.18    0.60
   9  -5  -1   -0.23    0.64
   9   4  -6   11.99    0.88
  10  -1  -4    1.07    0.75
  12  -2  -1    2.04    0.69
  13   0  -1   -0.05    0.60
  13   1  -2   -0.36    0.58
  13   3  -3    0.69    0.58
   5   0  -5   66.24    0.90
   8   3  -6    2.90    0.79
  11   4  -5    0.18    0.78
  12  -1  -2    2.17    0.67
  12   3  -4    1.16    0.69
   5  -2  -4    0.19    0.46
   5   4  -6   42.34    0.86
   7   3  -6   -0.42    0.74
   9  -3  -3    2.87    0.75
   9  10  -6   11.38    0.83
  10   2  -5    4.50    0.87
  13   4  -3    0.32    0.63
   8  -2  -4    4.05    0.72
   8   4  -6   11.96    0.99
   8  11  -6    1.15    0.76
   9   9  -6    1.22    0.75
  10  -4  -1    0.29    0.71
  11  -3  -1    4.08    0.72
  11   1  -4   -0.36    0.76
  11   5  -5    5.55    0.78
  11  10  -5    0.25    0.63
   5   5  -6   -0.10    0.59
   6  -2  -4    0.15    0.51
   6   4  -6    9.77    0.81
   7   0  -5   62.96    1.15
   9   1  -5   -0.29    0.72
   9   7  -6    1.42    0.74
   9   8  -6   14.66    0.94
  10  -2  -3    1.46    0.72
  11  -2  -2    0.48    0.77
  12   4  -4    3.20    0.71
  13   2  -2    0.28    0.59
  13   5  -3    2.21    0.63
   9  -1  -4    0.29    0.83
  10  -3  -2    0.54    0.74
  11   6  -5    0.74    0.72
  11   7  -5    5.53    0.81
  11   9  -5    5.02    0.66
  12  -2   0    1.87    0.69
   5   6  -6   57.88    1.02
   8  10  -6    3.32    0.76
  10   3  -5    1.13    0.75
  12   0  -2    0.32    0.75
  12   5  -4    0.16    0.65
  13   1  -1   -0.07    0.61
  13   6  -3    0.97    0.59
   5   1  -5   -0.02    0.49
   5   7  -6    3.97    0.67
   5   8  -6   20.26    0.81
   6   5  -6   -0.03    0.67
   7   5  -6    0.28    0.74
   7  10  -6    0.81    0.83
   8  -4  -2    6.28    0.67
   8   1  -5   11.15    0.83
   8   6  -6    5.24    0.79
   8   9  -6    4.90    0.85
   9   2  -5   -0.32    0.81
  10  12  -5   -0.19    0.58
  11   2  -4    0.05    0.75
  12  -1  -1   26.58    0.94
  12   2  -3   -0.13    0.70
  12   6  -4    2.81    0.67
  12   9  -4    0.14    0.63
   6   6  -6    0.57    0.76
   7   6  -6    2.27    0.84
   8   7  -6   20.24    0.95
   8   8  -6   32.49    1.03
  10   4  -5   -0.18    0.75
  11  -3   0   -0.15    0.73
  12   7  -4    2.00    0.66
  12   8  -4    3.94    0.65
   5  -1  -4    1.06    0.49
   6   1  -5   26.43    0.81
   6   7  -6   13.40    0.90
   6   8  -6   12.72    0.93
   6   9  -6   -0.16    0.73
   7   1  -5   -0.01    0.69
   7   7  -6    0.37    0.81
   7   9  -6    0.46    0.80
  10  -4   0    1.65    0.66
  10  11  -5    0.06    0.68
   6  -4  -2    1.76    0.48
   7  -4  -2    0.00    0.52
   7   8  -6   -0.12    0.74
   9  -4  -1    2.95    0.72
  10   1  -4    0.12    0.76
  10   5  -5   -0.20    0.78
  11  -1  -2    1.02    0.80
  11   3  -4   -0.03    0.74
  12   3  -3    1.30    0.82
  13   2  -1    0.20    0.61
   8   2  -5    0.06    0.75
   9  -3  -2    0.52    0.70
   9   3  -5   -0.44    0.74
  10  10  -5    0.54    0.69
  11  -2  -1    3.08    0.76
  12   1  -2    3.14    0.80
  13   1   0    0.21    0.60
   5   2  -5   22.22    0.67
   8  -5   0   -0.46    0.50
  10   6  -5   -0.18    0.77
  10   9  -5    0.04    0.75
  11   1  -3    0.72    0.87
  11   4  -4    0.19    0.81
  12  -1   0    0.31    0.67
   7   2  -5   -0.03    0.70
   9  12  -5   -0.50    0.66
  12   4  -3    0.71    0.72
  13   5  -2    0.51    0.57
   9   4  -5    0.42    0.79
  10   2  -4   12.57    0.89
  13   1   1   -0.05    0.56
  13   3  -1   -0.06    0.57
  13   6  -2    4.10    0.60
   4   4  -5    0.39    0.47
   7  -5   0   -0.03    0.46
   8   0  -4  177.54    1.71
   8   3  -5    7.05    0.84
  11   5  -4    0.03    0.74
  11  11  -4   -0.06    0.60
  12   5  -3    2.49    0.81
  13   2   0    5.53    0.67
  13   7  -2    0.64    0.57
   8  -3  -2    0.27    0.63
   9  -1  -3   10.98    0.82
   9   1  -4    1.02    0.73
   9   5  -5    0.12    0.79
   9  11  -5    0.64    0.71
  11   2  -3    2.59    0.92
  11   6  -4   -0.09    0.75
  11  10  -4   -0.24    0.66
   7   3  -5    2.86    0.74
   9  -4   0    0.16    0.61
   9   6  -5    0.02    0.89
   9  10  -5   -0.35    0.74
  10   3  -4    0.27    0.77
  11  -2   0   27.30    0.93
  11   7  -4   -0.34    0.74
  11   8  -4    1.60    0.80
  12   6  -3    0.28    0.67
  12  10  -3   -0.26    0.59
   6  -2  -3    1.16    0.50
   6   3  -5   15.68    0.77
   8   4  -5    1.68    0.79
   8  12  -5    0.20    0.74
   9   9  -5    0.74    0.82
  10  13  -4   -0.31    0.60
  12   1  -1   25.31    0.98
  12   7  -3    0.44    0.68
  12   8  -3    0.36    0.71
  12   9  -3    0.32    0.65
   9   8  -5   -0.04    0.75
  10  -1  -2   10.87    0.83
  12   3  -2    0.10    0.72
   7   7  -2    0.42    1.33
   8  18  -1    0.27    1.05
   8  19   0   -0.58    0.96
   7   5   1  152.31    2.27
   7   8   5   -0.25    1.31
   7  13  -4    0.34    1.61
   7  14  -4    0.07    1.53
   8  11  -2    0.05    1.43
   6  12  -5    0.11    1.37
   7   5   2   17.78    1.36
   7  15  -4   -1.15    1.29
   7  19  -3    0.11    1.12
   5   8  -5    0.61    1.07
   7   5   0   -0.03    1.09
   7  16  -4   -0.75    1.40
   8   8   3   -0.32    1.51
   7   6   4    2.69    1.23
   7  11  -4    0.15    1.41
   8   8  -1    0.29    1.34
   8  14   5   -0.08    1.21
   9  13   1    0.03    1.31
   9  14   1    0.62    1.20
   6   3   0   -0.28    0.90
   7   5   3   35.67    1.47
   7  17  -4   -0.71    1.25
   8   7   0    0.43    1.38
   8  12   5   -0.35    1.29
   8  14  -3   -0.13    1.35
   9  12   1   -0.42    1.31
   9  13   0    0.16    1.18
   6  10  -5    0.38    1.26
   7  10  -4   -0.55    1.37
   8  11   5    1.29    1.37
   9  11   1    0.71    1.35
   9  15   0   -0.17    1.06
   8   7   3    4.81    1.50
   8  16  -3   -0.13    1.14
   9  11   0    1.15    1.23
   9  14   3    0.36    1.21
   7   4   1    1.69    1.12
   7  18  -4   -0.25    1.07
   8   8   4   39.97    1.77
   9  10   1    2.73    1.37
   9  12  -1    0.19    1.17
   9  12   3    0.27    1.37
   9  13  -1   -0.60    1.11
   9  14  -1   -0.33    1.11
   9  15  -1    0.16    1.02
   9  15   3   -0.02    1.14
   9  17   1    0.28    0.88
   6   9  -5   -0.18    1.21
   7   4   2    0.15    1.06
   8   6   1    0.95    1.32
   8   6   2    4.94    1.52
   8   8  -2   -0.17    1.34
   8  10   5   -0.04    1.23
   9  10   0    0.87    1.23
   9  16  -1   -0.33    0.95
   9  16   3    0.40    1.05
   9  17   0    0.25    0.84
   7   5   4    0.55    1.14
   8   6   0    2.45    1.31
   9   9   1    0.22    1.31
   9  11   3    0.07    1.25
   6   6  -4   -0.10    0.95
   9   9   0   -0.52    1.24
   9  10   3    1.45    1.36
   9  17  -1    0.11    0.84
   7   4   3    2.73    0.99
   7  14  -5   -1.02    1.22
   8   6  -1   -0.20    1.19
   8   6   3    1.08    1.30
   8   7   4    6.58    1.33
   8   9   5   -0.73    1.19
   9  13   4    2.38    1.22
   6   8  -5   -0.42    1.11
   7  12  -5    0.45    1.24
   9  12   4    1.62    1.19
   9  15   4    0.71    0.95
   6   3   4    1.43    0.87
   8   5   1   17.85    1.38
   8  12  -4    0.18    1.32
   9   9   3    2.27    1.27
   9  11  -2   -0.40    1.20
   9  11   4    0.70    1.20
   9  16  -2    0.15    0.89
   8   5   0    0.20    1.18
   8  11  -4   -0.55    1.39
   8  16  -4   -0.24    1.15
   7   3   0   -0.16    0.99
   7   3   2    1.01    1.06
   7   7  -4    0.26    1.24
   9  10   4   11.67    1.32
   7   4  -2   -0.11    0.96
   9   7   1    6.48    1.36
   9   8   3   -0.09    1.37
   6   7  -5    0.64    0.97
   7   4   4    0.04    0.99
   8   5  -1   15.39    1.17
   8   5   3    6.28    1.26
   8   6   4    9.37    1.16
   9   7   0   -0.12    1.22
   9   7   2    5.52    1.31
  10  13   1    8.24    1.19
   7   3  -1   63.44    1.42
   9   9   4    0.44    1.16
   9  15  -3    0.00    0.90
  10  12   0    0.97    1.10
  10  12   1   -0.11    1.01
  10  13   0   -0.77    0.91
  10  15   1    0.43    0.90
   8   4   1    6.87    1.19
   9  16  -3    0.07    0.91
  10  15   0    0.07    0.77
   8   4   0   -0.28    1.08
   9   6   1    4.76    1.30
   9   7   3    7.51    1.34
  10  11   0    0.00    1.00
  10  14  -1    5.22    0.99
   8   5  -2   25.79    1.37
   9   6   0   12.26    1.31
  10  10   0    0.14    1.05
  10  10   1    0.94    1.09
  10  12  -1   -0.23    0.90
  10  15  -1    0.60    0.83
   6   6  -5    0.27    0.90
   7   8  -5    0.78    1.13
   8   4  -1    6.67    1.11
   9   6   2   27.13    1.44
  10  10   2    1.09    1.06
  10  11  -1    0.30    0.96
  10  12   3    1.87    0.98
  10  13   3    2.50    0.94
   7   3  -2    0.82    0.90
   8   5   4   19.83    1.23
   8  12  -5   -0.20    1.01
   8  13  -5    0.75    1.06
   8  14  -5   -0.30    0.98
   9   6  -1    5.09    1.14
  10   9   1    1.27    1.13
  10  10  -1    0.64    1.09
  10  11   3    0.76    1.05
   7   2   2    3.31    0.87
   8   4   3    1.00    1.00
   8  15  -5    0.94    0.94
  10   9   2   10.47    1.18
  10  13  -2    0.50    0.96
   7   3   4   -0.22    0.85
   8  11  -5   -0.09    0.99
   9   5   1   -0.84    1.15
   9   6   3    0.70    1.09
   9   7   4    0.62    1.08
  10  10   3    3.17    1.00
   7   5  -4    0.35    0.89
   7   7  -5   10.36    1.14
   8   3   0    0.57    1.02
   8   7  -4    0.78    1.10
   8  16  -5   -0.61    0.75
   9   5   0    0.09    1.13
   9   8  -3    1.73    1.14
   9  11  -4    0.63    1.14
   9  15  -4    0.14    0.87
  10   8   0    9.46    1.17
  10   8   1   -0.49    1.10
  10   9  -1    1.90    1.00
  10  11  -2    0.23    0.95
  10  15  -2    0.51    0.74
   8   3   2    0.55    1.00
   8   4  -2    6.63    1.10
   8   5  -3    6.22    1.13
   8  10  -5   -0.20    0.96
   9   5   2    6.68    1.18
   9   6  -2   25.02    1.32
  10   8   2    3.38    1.09
  10   9   3    3.11    1.13
  10  10  -2   -0.05    0.98
  10  12   4    2.92    0.91
  10  13   4   -0.14    0.81
   6   5  -5    5.26    0.85
   7   2   3    3.41    0.87
   9   5  -1    0.69    1.04
   9  10  -4    5.14    1.11
  10   8  -1    1.11    1.00
  10  11   4    0.09    0.95
   5   4  -5    4.08    0.59
   8   3  -1   85.94    1.61
   8   9  -5    0.42    1.04
  10   7   1    1.10    1.11
  10   9  -2    6.37    1.07
   8   6  -4   10.87    1.14
   9   5   3    1.32    1.10
   9   9  -4    0.88    1.14
  10   7   0   -0.80    1.12
  10   7   2   12.52    1.28
  10   8   3    1.41    1.10
  10  10   4   -0.20    0.96
   6   3  -4    0.51    0.68
   7   2  -2    2.23    0.84
   7   6  -5    1.31    0.88
   8   3   3   10.15    0.99
  10  11  -3   -0.21    0.99
   6   1  -2  244.78    1.86
   7   1   0    0.10    0.81
   7   4  -4    0.65    0.81
   7   9  -6    0.37    0.88
   8   8  -5    0.25    1.02
   9   4   2   24.10    1.33
   9   5  -2    5.28    1.09
  10   7  -1    0.92    1.00
  10   8  -2    1.85    1.00
  10   9   4    0.40    1.01
  11  12   1   -0.14    0.83
   8   3  -2   -0.04    0.96
   8   4  -3   -0.16    0.99
   9   4  -1    2.20    1.04
   9   6  -3    0.18    1.05
   9   8  -4   10.47    1.15
  10   6   0   16.72    1.23
  10  10  -3    1.85    0.96
  11  11   1    5.41    0.95
  11  12   0    7.58    0.86
  11  13   0   -0.16    0.68
  10   7   3    4.29    1.00
  11  11   0   -0.05    0.79
  11  12   2    0.48    0.77
  11  13   2    1.45    0.75
   6   4  -5    0.54    0.71
   7   2   4    3.02    0.77
   7   8  -6   -0.07    0.82
   9  12  -5   -0.40    0.91
   9  13  -5    0.68    0.85
  10   6  -1    0.57    0.97
  10   6   2    0.47    1.02
  10   7  -2   11.66    1.09
  10   9  -3    2.47    0.99
  11  10   0    0.62    0.83
  11  10   1   -0.49    0.82
  11  11  -1    3.54    0.85
  11  11   2    2.68    0.81
  11  12  -1    0.08    0.68
  11  13  -1    0.69    0.63
   8   2  -1    0.64    0.94
   8   7  -5    1.42    0.93
   9   4   3   -0.31    1.02
   9   5   4    5.73    1.03
   9   7  -4    0.53    1.02
   9  11  -5    0.38    0.96
   9  14  -5    0.88    0.74
  10   8   4    2.19    0.94
  11  10   2    3.09    0.94
   6   6  -6    0.29    0.71
   7   2  -3    2.40    0.77
   8   3   4    4.16    0.98
   8  11  -6    0.97    0.87
   9   3   0    0.60    1.04
   9   4  -2   20.21    1.18
   9   5  -3    1.99    1.04
  10   8  -3    0.72    0.99
  11   9   0    0.30    0.86
  11  10  -1   -0.17    0.77
   7   3  -4    0.23    0.74
   9  10  -5    0.20    0.86
  10   5   0    0.57    1.03
  10   6   3    0.47    1.01
  10  12  -4    2.58    0.82
  10  13  -4    0.19    0.76
  10  14  -4    1.89    0.74
  11   9   2    2.08    0.96
  11  11   3    3.92    0.87
  11  12  -2    0.62    0.69
  11  12   3    0.06    0.69
   6   1  -3   77.53    1.13
   6   2  -4   -0.35    0.61
   7   1  -2    3.17    0.78
   7   7  -6    0.34    0.82
   8   2   3    0.80    0.93
   9   3  -1    3.38    1.00
   9   3   2    0.26    0.98
   9   9  -5    1.13    1.00
  10   5   2    3.77    1.16
  10   6  -2    1.10    0.94
  10  11  -4    0.41    0.84
  11   8   0    0.96    0.90
  11   9  -1   11.24    0.93
  11  11  -2    2.52    0.78
   8   6  -5    1.18    0.89
  10   5  -1   10.36    1.09
  10   7  -3    4.50    1.02
  10   7   4    1.21    0.91
  10  10  -4   -0.37    0.81
  11  10  -2    1.87    0.78
  11  10   3    0.24    0.84
   8   1   0    0.56    0.90
  11   8   2    1.71    0.87
   6   0  -2    0.45    0.58
   6   3  -5   19.67    0.81
   6   5  -6    0.06    0.66
   7   4  -5    3.09    0.76
   9   4  -3    0.31    0.98
   9   8  -5    0.47    0.91
  10   9  -4    0.22    0.87
  11   7   0   -0.57    0.99
  11   9  -2    2.15    0.82
  11   9   3   -0.24    0.83
   7   6  -6    2.43    0.78
   8   1  -1   94.42    1.50
   9   3  -2    0.21    0.93
   9   3   3    1.11    0.99
  10   4   0    2.04    1.03
  10   5  -2    2.26    0.94
  10   5   3    1.60    0.98
   7   0  -1  520.87    2.71
   8   5  -5    3.05    0.96
   9   2   0   49.42    1.37
  10   4  -1    0.75    0.93
  10   6  -3    0.23    0.96
  10   6   4    1.92    0.93
  11   7  -1    2.90    0.87
  11   7   2    0.51    0.95
  11   8  -2    0.78    0.81
  11  11  -3    2.87    0.74
   7   2  -4    4.70    0.80
   8   2  -3    0.88    0.86
   9   2  -1    1.33    1.02
   9   7  -5    0.98    0.96
  10   4   2    5.47    1.02
  11   8   3    1.03    0.85
  11  10  -3    0.07    0.77
   8   2   4    1.29    0.82
   9   2   2    6.66    0.98
  11   6   0   10.65    1.02
  11  10   4   -0.27    0.69
  10  12  -5    0.23    0.71
  11   6  -1    0.74    0.94
  11   7  -2    0.21    0.80
  11   9  -3    0.49    0.75
   7   3  -5    3.72    0.78
  10   3   0    0.32    0.99
  10   4  -2    4.96    0.94
  10   5  -3    2.19    0.96
  10  11  -5    0.78    0.79
  11   6   2    1.42    0.95
  12  11   0   -0.32    0.60
   6   4  -6   15.02    0.74
   7   0   3    1.68    0.69
   7   5  -6    0.83    0.71
   9   2  -2    5.02    0.94
   9   3   4    1.83    0.91
   9   6  -5    0.71    0.86
  10   4   3    0.38    0.92
  10   5   4    0.81    0.92
  10  10  -5    0.87    0.72
  11   8  -3    1.78    0.82
  12  10   0    1.84    0.68
   6   2  -5    5.42    0.62
   8   0   0  871.50    3.69
   8   4  -5    3.41    0.82
   9   2   3   -0.05    0.91
  10   3  -1    7.52    0.98
  10   9  -5    0.56    0.81
  11   5   0   -0.24    0.90
  11   6  -2    1.06    0.91
   9   1   0    0.53    0.94
  10   3   2    0.82    0.90
  11   5  -1    5.20    0.89
  11   8   4    1.06    0.77
  11  11  -4    0.48    0.68
  12   9   0   -0.29    0.65
  12  10  -1    0.40    0.57
   6  -1  -2  217.68    1.58
   7  -1   0    0.14    0.66
   8   0   2    3.23    0.86
   9   1  -1    0.67    0.90
  11   5   2    0.32    0.93
  11   6   3    2.17    0.88
  11   7  -3   53.74    1.30
  11  10  -4   -0.50    0.72
  12   9  -1    0.03    0.66
  12  10   2    0.25    0.64
   7  -1  -1  113.38    1.37
   7   1  -4    6.13    0.75
   9   1   2    4.19    0.96
   9   5  -5    0.98    0.91
  10   3  -2    0.54    0.86
  10   8  -5    2.11    0.79
  12   8   0    0.63    0.66
   7   4  -6    0.34    0.71
   9   2  -3    0.28    0.88
  10   2   0   -0.22    0.93
  11   5  -2    0.24    0.80
  11   9  -4    0.61    0.70
  12   8  -1    0.24    0.71
  12   9   2    0.30    0.65
  12  10  -2    0.21    0.56
   7  -1   2    3.42    0.64
   7   2  -5   -0.02    0.69
   8   0  -2    6.98    0.84
   8   3  -5    9.15    0.89
  10   2  -1    9.71    1.06
  10   3   3    3.38    0.93
  10   4   4    1.75    0.89
  10   7  -5   -0.10    0.85
  11   4   0    1.42    0.91
  11   6  -3    2.43    0.84
  11   7   4   -0.52    0.71
   6   3  -6    2.30    0.58
   8   5  -6    1.88    0.77
   9   1  -2    1.73    0.86
  11   4  -1   -0.07    0.83
  12   7   0    0.10    0.69
  12   8   2   -0.03    0.65
   6   0  -4   59.47    0.97
   9   2   4   -0.40    0.85
  10   2   2   15.54    1.10
  11   4   2    1.08    0.93
  12   7  -1    0.03    0.66
  12   8  -2   -0.26    0.66
   9   1   3    9.54    0.97
   9   4  -5   -0.01    0.77
  10   2  -2   11.83    1.05
   6   1  -5   27.35    0.74
   8  -1   0    1.58    0.80
  10   6  -5    0.42    0.78
  10  11  -6   -0.43    0.59
  11   4  -2    0.97    0.79
  11   5  -3    4.74    0.86
  12   6   0    3.77    0.75
  12   7   2    0.15    0.70
  12  10  -3    0.15    0.54
   8  -1  -1   81.23    1.30
  10  10  -6    0.30    0.64
  11   3   0    0.44    0.88
  12   6  -1    0.08    0.67
  12   7  -2    0.50    0.63
  12   8   3   -0.06    0.64
  12   9  -3    0.13    0.61
   7   3  -6   -0.45    0.65
  10   1   0    0.91    0.92
  10   2   3    1.03    0.92
  11   3  -1    2.69    0.84
  11  10  -5    0.06    0.60
   7  -2   0   31.37    0.85
   8   2  -5    1.00    0.70
  10   3   4   -0.48    0.78
  10   9  -6    0.47    0.68
  11   4   3    1.40    0.79
  12   6   2   -0.02    0.69
  12   8  -3    0.39    0.59
   7  -1  -3    6.79    0.65
   7   1  -5    0.66    0.67
   8  -1  -2   81.87    1.28
   9   3  -5   -0.13    0.82
  10   2  -3    1.09    0.86
  10   5  -5    0.53    0.75
  11   3  -2    1.65    0.79
  11   3   2    2.26    0.81
  11   4  -3    1.16    0.80
  12   5   0   -0.40    0.71
  12   5   1    0.52    0.79
  12   6  -2    0.04    0.65
   6   2  -6    5.49    0.57
   7  -2  -1   40.51    0.91
   9   5  -6    0.22    0.75
  10   1   2   11.21    0.94
  11   8  -5    0.59    0.69
  12   5  -1    0.48    0.70
  12   7  -3    0.89    0.67
  12   7   3    1.84    0.64
  10   1  -2    7.74    0.91
  11   2   0   21.38    1.06
   7  -2   2    2.73    0.65
   9  -1   0    1.08    0.87
  10   7  -6    1.34    0.72
  11   2  -1    2.66    0.83
  11   2   1    2.86    0.84
  12   5  -2    0.43    0.65
  12   5   2    1.16    0.72
   7  -2  -2    2.36    0.60
   8  -1   3   61.90    1.16
   8   3  -6    3.13    0.71
   9  -1  -1    0.23    0.83
   9  -1   1    0.32    0.90
   9   0  -3    2.64    0.82
   9   0   3    0.96    0.79
  10   0   0  210.15    2.14
  10   4  -5   -0.03    0.74
  11   3   3    4.21    0.82
  12   4   0    0.29    0.72
  12   6  -3    0.53    0.63
  12   6   3    0.35    0.64
   7   2  -6    2.70    0.63
   8  -2   0   10.42    0.80
   8  -1  -3   47.18    1.05
  11   2  -2   -0.14    0.82
  11   2   2    0.42    0.84
  11   3  -3    4.60    0.82
  12   4  -1    2.95    0.73
  12   4   1    3.64    0.74
   6  -2  -3    1.01    0.49
   8  -2  -1    0.73    0.72
   8   1  -5   12.23    0.77
   9   2  -5   -0.17    0.70
   9   4  -6   11.67    0.76
  10   1  -3   16.99    0.96
  10   1   3   14.70    0.93
  10   2  -4   14.26    0.92
  10   6  -6    0.72    0.69
  11   4  -4   -0.39    0.72
  11   6  -5    0.56    0.71
   9  -1  -2    1.44    0.77
   9  -1   2    3.80    0.84
  12   4  -2    0.48    0.66
  12   4   2    0.51    0.71
  12   5  -3    1.75    0.73
  13   7   0   -0.04    0.54
   6  -3  -1   95.38    1.07
   7   0  -5   61.08    1.05
  10   0  -2    5.93    0.84
  10   0   2    5.21    0.90
  11   1   0    0.60    0.83
  12   3   0   -0.02    0.79
  12   5   3    2.14    0.66
  13   7  -1    0.13    0.49
   5   1  -6    0.46    0.45
   6   1  -6    0.10    0.52
   7  -2  -3    2.22    0.56
   7  -2   3    2.01    0.59
   8  -2  -2   34.60    0.93
   8  -2   2   44.58    1.03
  10   3  -5    1.17    0.69
  11   1   1   17.50    0.96
  12   3   1    7.64    0.84
   7  -3   0   -0.33    0.56
   8   2  -6    1.69    0.67
  10   5  -6    0.32    0.67
  11   2  -3    3.25    0.77
  11   2   3    3.44    0.77
  11   3  -4   -0.30    0.78
  11   5  -5    5.31    0.70
   7  -3  -1   76.51    1.05
   7  -3   1   63.81    0.97
   9  -1  -3   11.98    0.91
   9   3  -6    0.52    0.61
  11   1  -2    0.58    0.74
  12   3  -2    0.10    0.72
  12   4  -3    0.47    0.64
  13   6  -1    0.81    0.51
  13   6   1    1.11    0.56
   7   1  -6    4.31    0.61
   9  -2  -1    0.33    0.77
   9  -2   0   42.92    1.10
   9   1  -5   -0.17    0.66
  10  -1  -1   49.08    1.19
  10  -1   0    0.80    0.84
  10   1  -4    0.27    0.75
  11   1   2    0.51    0.73
  11   8  -6    0.10    0.54
  12   3   2    0.81    0.70
  12   4   3    0.20    0.68
   8  -2  -3    1.27    0.73
   9  -2   1    0.18    0.75
  10  -1   1   52.37    1.19
  12   2   0    1.82    0.80
   6  -2  -4    0.38    0.44
   6  -1  -5   27.69    0.67
   7  -3  -2    0.70    0.55
   7  -3   2    0.76    0.56
   8  -3   0    0.07    0.65
  10   2  -5    4.82    0.72
  10   4  -6    2.66    0.69
  11   4  -5    0.35    0.64
  11   7  -6    0.37    0.57
  12   2  -1    1.31    0.71
  12   2   1    1.69    0.75
  13   5   1    2.33    0.62
   5  -1  -5    0.01    0.39
   8  -3  -1   78.53    1.17
   8  -3   1   76.26    1.17
   8  -2   3    0.67    0.68
   9  -2  -2    4.68    0.75
  10  -1  -2    7.52    0.82
  11   0  -1   85.48    1.43
  11   0   1  103.92    1.55
  11   1  -3    0.99    0.71
  12   3  -3    1.53    0.71
   8   1  -6    0.01    0.60
   9  -2   2    6.29    0.74
   9   2  -6    1.98    0.67
  10  -1   2   10.77    0.83
  12   2  -2   -0.05    0.62
  12   7  -5    0.40    0.52
  13   5  -2    0.37    0.48
   6  -3  -3   21.85    0.63
   7  -1  -5   -0.32    0.52
   9  -1  -4    1.30    0.75
  11   1   3    0.16    0.69
  11   6  -6    1.22    0.61
  12   2   2    0.30    0.69
  12   3   3    1.54    0.70
  13   4  -1    1.55    0.60
   6   0  -6   11.12    0.58
   8  -3  -2    0.58    0.63
   8   3  -7   -0.49    0.56
  11   3  -5    1.75    0.68
  12   6  -5   -0.10    0.54
  13   4   1    1.38    0.58
   6  -4   0   81.48    0.95
   7  -3  -3   21.13    0.69
   8  -3   2    0.72    0.67
   9  -2  -3    0.18    0.69
   9   0  -5    2.47    0.66
   9   4  -7   -0.41    0.57
  10  -2   0   -0.49    0.77
  10  -1  -3   16.10    0.85
  10   1  -5    3.13    0.75
  10   3  -6   -0.20    0.62
  12   1  -1   17.86    0.87
   7  -4   0   16.37    0.71
   8  -2  -4    3.59    0.64
   8  -1  -5   10.82    0.72
   9  -3   0   -0.16    0.73
  10  -2  -1   11.01    0.87
  10  -2   1   12.58    0.92
  11   1  -4    0.03    0.75
  11   5  -6    1.02    0.61
  12   1   1   17.98    0.84
  12   2  -3   -0.25    0.60
   7  -4  -1    2.09    0.58
   7  -3   3   17.01    0.69
   9  -3  -1    3.20    0.76
   9  -3   1    2.42    0.79
   9  -2   3    0.15    0.73
  10  -1   3   12.92    0.83
  11  -1  -1   20.06    0.95
  11   0  -3    1.11    0.69
  12   1  -2    2.48    0.65
  12   3  -4    0.74    0.57
  12   5  -5    0.68    0.56
  13   3  -1    0.11    0.57
   6  -4  -2    2.13    0.57
   7  -4   1    1.56    0.52
   8  -3  -3    8.41    0.69
   9   1  -6   -0.40    0.62
  10  -2  -2   12.14    0.83
  11  -1   1   18.71    0.89
  13   4   2    1.50    0.53
   8   0  -6    1.98    0.59
   9  -3  -2    0.40    0.67
  11  -1  -2    0.54    0.69
  11   0   3    2.21    0.71
  11   2  -5    0.02    0.59
  12   1   2    4.86    0.70
  12   2   3    0.20    0.63
  13   3   1    0.31    0.56
   7  -4  -2    0.04    0.54
   8  -4   0    0.87    0.62
   8   2  -7   -0.02    0.53
   9   3  -7    0.12    0.55
  10  -2   2   15.34    0.87
  10  -1  -4    0.63    0.75
  10   2  -6   16.43    0.73
  11   4  -6    1.32    0.60
  13   3  -2    0.16    0.49
  13   4  -3    0.22    0.46
   7  -2  -5   -0.07    0.56
   8  -4   1    6.94    0.71
   8  -3   3    9.36    0.72
   9  -3   2    0.01    0.71
   9  -2  -4   -0.09    0.65
   9  -1  -5   -0.30    0.63
  11  -1   2    0.67    0.72
  12   1  -3    6.55    0.68
  12   2  -4    1.39    0.62
  12   4  -5    0.50    0.53
   5  -2  -5   18.86    0.49
   7  -4   2   -0.33    0.54
  10  -2  -3    1.47    0.68
  13   2  -1    0.51    0.53
  13   3   2   -0.04    0.53
   6  -1  -6    0.11    0.46
   8  -4  -2    5.45    0.65
   9  -3  -3    2.76    0.67
  10  -3  -1    7.74    0.81
  10  -3   0   -0.39    0.73
  10   4  -7   -0.08    0.52
  11  -1  -3    0.28    0.65
  12   0  -2    0.83    0.61
  13   2   1    1.04    0.57
  13   3  -3    0.02    0.52
   6  -4  -3    0.46    0.44
   7  -4  -3    0.84    0.52
   7  -1  -6    3.14    0.56
   8  -3  -4    2.41    0.64
   8  -2  -5    0.60    0.59
  10  -3   1    7.94    0.82
  11  -2  -1    2.33    0.74
  11   1  -5    0.21    0.58
  11   3  -6   -0.34    0.53
  13   2  -2    0.54    0.50
   5  -1  -6    1.18    0.37
   8  -4   2    5.43    0.68
   9  -4  -1    2.69    0.71
   9  -4   0    0.63    0.69
   9   2  -7    0.11    0.54
  10  -3  -2    0.23    0.68
  10   1  -6    2.84    0.64
  11  -2   1    2.07    0.74
  12   1   3    6.31    0.68
  12   3  -5    2.04    0.54
   8   1  -7    1.87    0.51
   9  -4   1    1.75    0.72
  10  -2   3    0.61    0.66
  11  -2  -2   -0.20    0.65
  12   1  -4    3.80    0.66
   6  -5  -1   16.98    0.62
   6  -5   0    0.49    0.46
   7  -5   0    0.60    0.52
   8  -4  -3    0.73    0.60
   8  -1  -6    0.26    0.55
   9  -4  -2   18.08    0.79
   9  -3   3    1.03    0.67
  10  -2  -4   12.61    0.76
  10   3  -7    0.13    0.53
  11  -1   3   -0.12    0.62
  12  -1  -1   17.18    0.81
  13   1  -1    0.09    0.53
  13   2   2    1.00    0.53
   7  -5  -1  140.23    1.23
   9  -3  -4    1.82    0.68
   9  -2  -5    0.47    0.62
  10  -3   2    0.23    0.71
  11  -1  -4    0.23    0.62
  11   2  -6    0.49    0.54
  12  -1  -2    3.26    0.68
  12  -1   1   20.86    0.86
  13   1   1   -0.10    0.56
   6  -5   1   22.24    0.59
   7  -5   1  139.88    1.22
   7  -4   3    2.60    0.53
  10  -3  -3    3.71    0.66
  11  -2  -3    2.68    0.65
  11  -2   2   -0.25    0.64
  12   2  -5    0.10    0.49
  13   1  -2    0.16    0.48
  13   3  -4    0.41    0.44
   6  -5  -2   67.90    0.85
   7  -5  -2   15.59    0.64
   7  -3  -5    2.74    0.51
   7   0  -7    0.43    0.52
   8  -5  -1   16.41    0.74
   8  -5   0   -0.03    0.59
   9  -4   2   23.27    0.87
   8  -5   1   15.81    0.74
   9  -4  -3    0.10    0.61
   9  -1  -6    0.04    0.58
   9   1  -7    0.26    0.51
  10  -4  -1    1.26    0.71
  10   0  -6    0.24    0.57
  11  -3  -1    3.39    0.72
  12   0  -4   23.09    0.81
   7  -2  -6    2.66    0.53
   8  -5  -2   26.94    0.80
   8  -4   3    0.55    0.61
   8  -3  -5    7.08    0.63
  10   2  -7   -0.10    0.55
  11  -3  -2    2.49    0.70
  11  -3   1    3.11    0.73
  11   4  -7   -0.08    0.45
  12  -1  -3    6.32    0.63
  12  -1   2    4.17    0.65
  13   0  -1    0.41    0.50
  13   1  -3    3.05    0.54
   5  -4  -4    7.27    0.41
   6  -5   2   83.80    0.90
   7  -5   2   20.20    0.68
   8  -4  -4   37.57    0.83
  10  -4  -2    4.86    0.69
  10  -4   1    0.84    0.65
  11   1  -6    0.20    0.52
  12  -2  -1    1.48    0.63
  13   1   2    0.74    0.50
  13   2  -4    0.38    0.46
   6  -5  -3    0.87    0.45
   7  -5  -3   25.15    0.71
   8  -2  -6    1.87    0.55
   9  -5  -1    0.56    0.66
   9  -5   0   -0.12    0.65
  10  -3  -4    0.59    0.62
  10  -3   3    3.24    0.65
  11  -2  -4   -0.34    0.65
  12   3  -6    0.19    0.49
  13   0   1   -0.10    0.54
   5  -2  -6   11.93    0.44
   8  -5  -3    5.45    0.66
   8  -5   2   36.75    0.86
   9  -5   1    0.34    0.67
  11  -2   3    3.89    0.65
  12  -2  -2   -0.36    0.56
   9  -4  -4    5.63    0.63
   9  -4   3   -0.15    0.65
  10  -4  -3    1.10    0.60
  10  -4   2    5.65    0.70
  11  -3  -3    4.09    0.63
  11  -3   2    2.32    0.64
  11   3  -7    0.98    0.46
   5  -5  -3    1.77    0.40
   7  -6   0    0.01    0.55
   9   0  -7    0.39    0.47
  10  -1  -6    3.00    0.59
  10   1  -7   -0.08    0.52
  12  -1  -4    2.52    0.56
  13   0  -3    0.33    0.48
   6  -6  -1    0.85    0.48
   6  -6   0  100.31    0.97
   9  -2  -6    1.93    0.58
  11  -4  -1    0.18    0.65
  12  -2  -3    0.09    0.53
  13  -1  -1    0.19    0.47
  13   1  -4   -0.03    0.42
   6  -4  -5   -0.29    0.42
   7  -6  -2    6.40    0.58
   7  -4  -5    1.78    0.47
   8  -6  -1    0.68    0.60
   8  -6   0    1.84    0.59
   9  -5  -3    1.71    0.58
  10  -5  -1   11.99    0.77
  12  -2   2    0.22    0.56
  12   2  -6    0.35    0.45
  13  -1  -2    0.40    0.47
   6  -6  -2    4.90    0.50
   6  -6   1    0.67    0.46
   7  -5  -4    0.45    0.49
   8  -4  -5    2.40    0.57
   8  -1  -7    1.65    0.48
   9  -5   2    5.56    0.63
  11  -4  -2    1.32    0.60
  11  -4   1    0.84    0.67
  12  -3  -1    9.12    0.68
  13  -1   1    0.13    0.52
   6  -3  -6    2.08    0.42
   7  -3  -6    0.18    0.43
   8  -6  -2    4.08    0.60
   8  -6   1    1.34    0.61
   8  -5  -4   13.50    0.65
  10  -5  -2    2.41    0.64
  10  -5   1   14.05    0.79
  10  -4  -4    0.57    0.58
  11  -3  -4    0.11    0.56
  11   2  -7   -0.24    0.43
  12  -3  -2    0.13    0.56
   8  -5   3    4.75    0.67
   8  -3  -6    2.40    0.53
   9  -6  -1    5.54    0.68
   5  -6  -2  102.62    0.95
   7  -6  -3    8.22    0.59
   9  -1  -7    0.12    0.45
  10  -4   3    0.84    0.60
  10  -2  -6   15.16    0.68
  11  -4  -3    1.11    0.57
  11  -3   3    3.83    0.62
  12  -2  -4    0.35    0.51
  12   1  -6   -0.08    0.41
  13  -1  -3    3.31    0.48
   7  -6   2    6.52    0.56
   8  -6  -3    0.50    0.56
   9  -5  -4    5.41    0.60
  10  -5  -3    1.83    0.59
  11  -4   2    1.56    0.62
  11  -1  -6    0.16    0.48
  12  -3  -3    1.38    0.52
  13  -2  -1    0.62    0.47
  13  -2   0    4.74    0.52
  13  -1   2    1.06    0.50
   5  -3  -6   -0.23    0.32
   6  -6   2    6.22    0.47
   9  -6   1    5.33    0.63
   9  -3  -6    0.23    0.52
  10  -5   2    2.82    0.64
  11   1  -7    1.64    0.45
  13  -2  -2    0.75    0.47
   7  -2  -7    0.45    0.44
   9  -5   3    0.38    0.66
  12  -3   2    0.67    0.56
   5  -6  -3    0.20    0.42
   7  -7  -1   81.18    1.00
   7  -5  -5    7.87    0.57
   8  -2  -7   -0.11    0.45
   9  -6  -3    1.26    0.56
  10  -6  -1    0.85    0.64
  11  -5  -2    0.03    0.58
  11  -4  -4    0.53    0.60
  12  -4  -2    0.20    0.58
  13  -1  -4    0.09    0.43
   7  -7   0   -0.01    0.51
   8  -5  -5    2.43    0.52
  10  -6  -2    0.59    0.59
  10  -5  -4    0.68    0.56
  10  -1  -7   -0.06    0.48
  12   0  -6    1.07    0.42
   6  -7  -1    1.16    0.50
   6  -7   0    0.01    0.45
   6  -5  -5    5.21    0.44
   7  -7  -2    0.62    0.53
   7  -6  -4    6.01    0.53
   7  -4  -6    0.50    0.43
   8  -6  -4    9.80    0.61
   8  -4  -6   12.01    0.59
  12  -4   1    4.23    0.59
  12  -3  -4    1.23    0.49
   6  -7  -2   19.67    0.61
   6  -4  -6    9.69    0.49
   7  -7   1   83.00    0.97
   8  -7  -2   27.15    0.75
   9  -2  -7   -0.01    0.43
  10  -6   1    1.16    0.60
  10  -3  -6   -0.06    0.47
  11  -5  -3    5.08    0.59
  11  -2  -6    0.02    0.43
  11   0  -7   -0.18    0.41
  12  -4  -3    0.50    0.54
  13  -3  -1    0.05    0.46
  13  -3   0   -0.10    0.48
   8  -7   1    9.74    0.65
   9  -7  -1    6.78    0.65
  10  -6  -3    0.32    0.54
  11  -4   3    1.14    0.60
  13  -3  -2    0.18    0.44
  13  -2   2    0.87    0.44
   6  -7   1    1.03    0.42
   7  -7  -3  237.97    1.56
   7  -6   3    6.17    0.54
   9  -7  -2    4.67    0.59
   9  -6  -4   38.75    0.83
   9  -4  -6    9.83    0.54
  10  -5   3    2.02    0.59
  11  -5   2    0.21    0.54
   5  -7   0    0.06    0.41
   7  -3  -7    0.52    0.41
   8  -7  -3    3.54    0.56
   8  -6   3    0.47    0.56
  11  -6  -1    0.98    0.58
  12  -5  -1    0.29    0.57
  12  -1  -6    0.28    0.39
  13  -3   1   -0.02    0.46
  13  -2  -4    0.41    0.39
   5  -7  -2    7.13    0.48
   6  -7  -3   41.66    0.72
   6  -6   3    0.40    0.37
   8  -3  -7    0.02    0.44
   9  -7   1    6.95    0.62
  10  -6   2    0.20    0.60
  10  -2  -7   -0.09    0.44
  11  -6  -2    1.30    0.55
  11  -5  -4    0.44    0.50
  12  -5   0    0.25    0.51
  12  -4   2    0.38    0.51
  13  -3  -3    0.45    0.39
   5  -4  -6   42.59    0.58
   6  -3  -7   -0.11    0.39
   7  -7   2    0.08    0.50
   9  -7  -3   11.05    0.61
  10  -7  -1    1.36    0.60
  11  -1  -7    1.89    0.42
  12  -4  -4    3.71    0.49
   5  -7   1    1.06    0.39
   7  -6  -5    0.98    0.45
   9  -6   3   -0.03    0.58
   9  -3  -7    0.09    0.43
  10  -7  -2   13.50    0.67
  10  -6  -4    4.88    0.56
  10  -4  -6    2.16    0.51
  11  -6   1    1.00    0.59
  11  -3  -6    0.47    0.42
  12  -5   1    0.42    0.52
  13  -4  -1    1.77    0.46
   6  -7   2   24.55    0.57
   7  -7  -4   -0.07    0.51
   7  -5  -6    0.71    0.44
   8  -8  -1    0.18    0.62
   8  -5  -6    1.07    0.50
  11  -6  -3    2.55    0.54
  12  -5  -3    2.98    0.49
  13  -4  -2    1.96    0.44
  13  -4   0    2.08    0.46
   5  -7  -3   49.58    0.69
   6  -6  -5   -0.21    0.39
   8  -7  -4    2.26    0.53
   9  -7   2    5.20    0.63
  10  -7   1    0.79    0.61
  12  -2  -6    0.42    0.41
  13  -3  -4    0.17    0.40
  13  -3   2   -0.25    0.41
   6  -8  -1    0.36    0.49
   6  -7  -4    7.95    0.47
   6  -5  -6   -0.28    0.40
   8  -8  -2   -0.23    0.55
   9  -8  -1    4.65    0.67
   9  -7  -4   -0.08    0.55
   9  -5  -6    0.14    0.48
  10  -7  -3    4.55    0.56
   4  -5  -5    0.05    0.29
   6  -8  -2    0.20    0.46
   9  -8  -2   24.65    0.77
  10  -3  -7   -0.16    0.42
  12  -6  -1    0.47    0.53
  13  -4  -3    0.40    0.37
  13  -4   1    1.63    0.45
   4  -6  -4    1.62    0.30
   7  -8  -3    7.61    0.57
   7  -4  -7    0.17    0.39
   8  -8  -3    0.22    0.50
   8  -8   1    0.30    0.51
   8  -4  -7    0.09    0.42
  10  -6   3    0.63    0.55
  11  -6  -4    0.15    0.48
  11  -6   2    1.14    0.52
  11  -2  -7   -0.17    0.37
  12  -6  -2    0.31    0.53
  12  -6   0    4.31    0.55
  12  -5  -4    0.39    0.47
  12  -5   2    1.57    0.49
   5  -6  -5    1.73    0.36
   6  -8   1    1.20    0.45
  11  -7  -2    0.20    0.53
  11  -4  -6    0.46    0.43
   6  -8  -3    0.55    0.45
   6  -4  -7   -0.09    0.37
   7  -7   3  331.17    1.70
   8  -7   3    6.58    0.59
   9  -8  -3    1.29    0.51
   9  -8   1    6.36    0.59
   9  -4  -7    0.09    0.41
  10  -8  -1    1.16    0.55
  10  -7  -4    0.15    0.49
  10  -7   2   12.44    0.66
  10  -5  -6    0.13    0.42
   5  -5  -6    0.40    0.32
  10  -8  -2    2.63    0.54
  11  -7  -3   50.07    0.88
  11  -7   1    4.23    0.57
  12  -6  -3    0.51    0.44
  12  -6   1    0.33    0.46
  12  -3  -6    0.08    0.39
  13  -5  -2    0.97    0.39
  13  -5   0    0.01    0.41
   6  -7   3   38.38    0.63
   7  -6  -6    1.43    0.41
   8  -6  -6    4.93    0.47
   6  -7  -5    1.24    0.43
   7  -9  -1  184.97    1.37
   7  -8  -4    2.49    0.48
   7  -8   2    4.12    0.47
   8  -9  -1    0.95    0.55
   8  -8  -4   30.75    0.72
   8  -8   2    0.16    0.50
   9  -7   3    1.95    0.56
   9  -6  -6   26.74    0.67
  13  -5  -3    2.25    0.38
   5  -8   1    2.31    0.42
   6  -6  -6    0.44    0.40
   7  -9  -2    8.52    0.58
   8  -9  -2    1.36    0.52
   9  -8  -4    9.91    0.58
   9  -8   2   28.95    0.80
  10  -8  -3    0.86    0.49
  10  -8   1    0.44    0.51
  10  -4  -7    0.20    0.39
  11  -3  -7    0.86    0.37
  13  -5   1    3.17    0.43
   5  -8  -3   16.63    0.50
   6  -8  -4    8.66    0.50
   6  -8   2    0.42    0.39
   7  -5  -7    3.88    0.43
   8  -5  -7    4.40    0.45
   9  -9  -1    0.34    0.53
  11  -8  -1    5.76    0.60
  11  -7  -4   -0.24    0.44
  11  -5  -6    1.21    0.40
  12  -7  -2    0.94    0.48
  12  -7  -1    0.09    0.45
  12  -6  -4    2.75    0.42
  11  -8  -2    2.04    0.50
  11  -8   0    1.83    0.54
  11  -7   2   -0.06    0.50
  12  -7   0    0.21    0.43
  12  -6   2   -0.02    0.44
   4  -8  -1   14.61    0.47
   4  -6  -5    0.53    0.27
   6  -9  -2   10.79    0.55
   6  -9   0   -0.04    0.45
   7  -9  -3    5.17    0.53
   8  -9  -3    3.34    0.51
   8  -9   1    0.88    0.56
   9  -5  -7    0.82    0.39
  10  -6  -6    0.79    0.39
  12  -4  -6    1.75    0.36
  13  -6  -2    6.52    0.47
   4  -8  -2   49.22    0.63
   4  -7  -4   76.00    0.72
   6  -5  -7    0.31    0.37
   9  -9  -3    3.60    0.50
  10  -9  -1    2.61    0.59
  10  -8  -4    0.67    0.45
  12  -7  -3    1.63    0.40
  13  -6   0    3.94    0.45
   4  -5  -6    1.41    0.27
   5  -6  -6   49.32    0.62
   6  -9  -3    1.66    0.48
   8  -7  -6   22.13    0.62
   9  -9   1    0.57    0.51
  11  -8   1    5.89    0.55
  11  -4  -7    0.06    0.37
  12  -7   1    0.11    0.44
   5  -8   2  127.90    0.91
   7  -7  -6    0.48    0.39
   8  -8   3    0.60    0.54
  10  -5  -7    0.18    0.38
   5  -9   0   -0.11    0.40
   7  -9  -4    0.74    0.51
   8  -9  -4   21.74    0.65
   9  -7  -6    1.37    0.41
  10  -9  -3    2.11    0.46
  11  -7  -5    6.00    0.44
   4  -8  -3    6.10    0.37
   6  -8  -5   -0.30    0.37
   6  -7  -6   14.05    0.48
   8 -10  -1    2.30    0.54
   8  -6  -7    0.29    0.40
   9  -9  -4    0.03    0.44
   9  -8   3   -0.13    0.54
  10  -9   1    2.38    0.53
  11  -8  -4    2.02    0.47
  11  -6  -6    0.61    0.38
  12  -7  -4    2.91    0.40
   7 -10  -2    0.82    0.51
   7 -10  -1    0.23    0.52
   7  -9   2    7.16    0.52
   7  -6  -7    0.35    0.38
   8 -10  -2    4.62    0.53
  10  -8  -5    1.18    0.45
  12  -8  -2   -0.01    0.41
   6  -9  -4   28.00    0.63
   6  -8   3    0.56    0.36
   9 -10  -2   11.20    0.57
   9 -10  -1    3.58    0.53
   9  -6  -7   -0.04    0.37
  10  -7  -6    0.84    0.37
  11  -9  -2    2.93    0.48
  12  -8   0    0.41    0.38
  12  -7   2    0.15    0.42
   6 -10  -1    0.61    0.49
   6  -9   2    9.26    0.46
   8 -10  -3    0.87    0.47
  10  -9  -4    0.61    0.42
  11  -9   0   -0.20    0.42
  11  -8   2    2.02    0.47
  12  -8  -3    0.17    0.36
   4  -7  -5    0.10    0.27
   6 -10  -2    3.62    0.51
   6  -6  -7    0.61    0.34
   7 -10  -3    1.44    0.48
   8 -10   1    2.19    0.54
   9 -10  -3    0.60    0.46
  11  -9  -3    0.44    0.40
  11  -5  -7    1.16    0.33
   4  -9  -1   19.94    0.49
   5  -8  -5    0.60    0.33
   7 -10   1    0.12    0.45
  10 -10  -2    1.13    0.46
  10 -10  -1    1.87    0.48
  10  -6  -7    0.14    0.35
  12  -8   1   -0.07    0.41
   4  -9  -2  116.22    0.88
   4  -6  -6    0.02    0.25
   6 -10  -3    1.71    0.47
   7  -8  -6   -0.18    0.37
   9 -10   1    3.77    0.50
   9  -8  -6   10.85    0.47
  10 -10   0    0.15    0.45
  11  -8  -5    0.15    0.35
  12  -7  -5    0.14    0.32
   4  -9   0   -0.02    0.33
   5  -9  -4   -0.03    0.36
   8 -10  -4   17.04    0.59
  10 -10  -3    2.24    0.43
  11  -7  -6    0.37    0.32
  12  -8  -4    3.95    0.38
   5 -10  -2   67.24    0.80
   5 -10  -1    2.12    0.44
   6 -10   1    0.61    0.41
   6  -9  -5    0.75    0.42
   7 -10  -4    0.12    0.43
   8  -9   3    3.66    0.52
   8  -7  -7    0.91    0.38
   9 -10  -4    9.75    0.51
  11  -9  -4    0.35    0.37
  12  -9  -2    0.22    0.39
   4  -9  -3    0.32    0.32
   5  -9   2   60.75    0.68
   6  -8  -6   13.10    0.46
   7  -9   3    6.47    0.46
   7  -7  -7   57.10    0.72
   8 -11  -2    0.00    0.47
   8 -11  -1   13.00    0.59
   9  -7  -7    0.36    0.36
  10 -10   1    2.44    0.49
  10  -9  -5    0.16    0.36
  10  -8  -6    2.61    0.36
   5  -6  -7    1.82    0.32
   6 -10  -4    5.09    0.51
   7 -11  -2    0.10    0.47
   7 -10   2    0.37    0.44
   8 -10   2    3.97    0.53
   9 -11  -2    0.10    0.49
   9  -9   3    0.32    0.49
  11  -6  -7    0.23    0.30
  12  -9   0    0.08    0.37
   5 -10  -3    1.70    0.41
   8 -11  -3   -0.01    0.45
  10 -10  -4    0.32    0.38
  11 -10   0    1.94    0.41
  11  -9   2    3.37    0.48
  12  -9  -3    0.30    0.33
  12  -8   2    0.03    0.35
   4  -8  -5    0.95    0.30
   6  -9   3    4.54    0.40
   7 -11  -3   32.81    0.70
   8  -9  -6    4.38    0.43
   9 -11  -3    0.20    0.45
  10  -7  -7    1.92    0.36
  11 -10  -3    0.27    0.36
   5 -10   1    2.50    0.37
   6 -11  -2    0.72    0.47
   6 -10   2    3.43    0.41
   7  -9  -6    0.35    0.38
   9  -9  -6    0.79    0.39
  10 -11  -2    0.06    0.40
  10 -11  -1    1.81    0.43
  11  -9  -5    3.79    0.39
  12  -9   1    0.10    0.36
   4  -7  -6    8.50    0.33
   9 -10  -5   -0.12    0.36
  10 -11   0    0.02    0.44
  11 -10   1    0.04    0.42
  11  -8  -6   -0.03    0.30
  12  -9  -4    0.69    0.33
   4 -10  -2    3.07    0.36
   4 -10  -1    0.23    0.35
   5 -10  -4   38.76    0.63
   8 -11  -4    0.27    0.41
   8  -8  -7    0.00    0.35
   9 -11   1    2.28    0.45
  10 -11  -3    0.43    0.38
  10 -10   2    1.11    0.45
  11 -10  -4    0.16    0.36
   3  -9  -2    0.81    0.28
   6  -9  -6   -0.19    0.36
   7 -11  -4   -0.15    0.41
   7  -8  -7    0.58    0.36
   9 -11  -4    0.34    0.38
   9  -8  -7    0.15    0.33
  10 -10  -5    0.07    0.36
  10  -9  -6   -0.12    0.33
  12 -10  -2    0.27    0.35
   5 -11  -1    1.12    0.44
   3  -6  -6    6.51    0.27
   4 -10  -3    6.95    0.38
   4  -9   2  109.02    0.79
   5 -11   0    0.58    0.45
   5  -7  -7  108.28    0.79
   7 -12  -1    0.77    0.54
   8 -12  -2   15.85    0.58
   8 -10   3    1.84    0.48
  12 -10  -3   -0.10    0.31
  12 -10   0    4.09    0.39
   5 -11  -3    4.80    0.48
   5 -10   2   68.38    0.71
   6 -11  -4    3.57    0.43
   6  -8  -7    0.00    0.34
   7 -12  -2    0.43    0.46
   7 -10   3    0.42    0.42
   8 -11   2    0.45    0.48
   9 -12  -1   -0.02    0.42
  10 -11  -4    0.08    0.34
  10  -8  -7    0.02    0.31
  11 -11   0    0.17    0.39
   7 -11   2    0.45    0.44
   8 -12  -3    1.59    0.43
   8 -10  -6    2.56    0.39
   9 -11   2    0.31    0.48
   4 -10   1   -0.06    0.30
   4  -9  -5    0.27    0.28
   7 -12  -3    0.24    0.42
   7 -10  -6    0.06    0.38
   9 -12  -3   -0.07    0.37
   9 -11  -5    0.23    0.38
   9 -10  -6    9.66    0.41
  10 -12  -2    2.08    0.44
  11 -10  -5    0.09    0.28
  11  -9  -6    0.00    0.29
   4  -8  -6   37.29    0.51
   5 -11   1    1.02    0.39
   5  -9  -6    0.65    0.33
   6 -10   3    3.58    0.39
   8  -9  -7    0.05    0.33
   3  -8  -5    1.67    0.25
   6 -12  -3    0.76    0.43
   6 -11   2    1.28    0.39
   7  -9  -7    3.18    0.36
   8 -12  -4    0.09    0.42
   9  -9  -7    3.53    0.36
  10 -12  -3    1.96    0.36
  11 -11  -4    0.09    0.29
   4 -11  -2   11.94    0.43
   5 -11  -4    0.18    0.37
   6 -10  -6   -0.19    0.36
   7 -12  -4    1.53    0.41
   7 -12   1    0.71    0.42
   9 -12  -4    1.86    0.37
   9 -12   1    0.45    0.43
  10 -11  -5    0.18    0.29
  10 -11   2    0.13    0.42
  10 -10  -6   -0.03    0.27
   3 -10  -2   78.09    0.68
   3 -10  -1    3.96    0.31
   5  -8  -7    0.59    0.31
   3  -7  -6   -0.01    0.21
   4 -11   0    0.50    0.35
   5 -12  -1    0.91    0.45
  10  -9  -7    0.43    0.28
  11 -12  -2    0.72    0.33
   3 -10   0  200.08    0.99
   4 -11  -3    0.32    0.34
   6 -12  -4    0.87    0.40
   6 -12   1    2.46    0.42
   7 -13  -2    1.39    0.44
   9 -13  -2    3.90    0.42
  10 -12  -4    3.82    0.36
  -6  12  -6   -1.55    1.98
  -3  14  -7   -1.70    1.79
  -2  10  -2    2.76    1.24
  -2  14  -9    0.78    1.76
  -1  13 -11    0.77    1.50
  -1  14  -7   -0.18    2.04
   0  12  -4   56.49    1.77
   1  13  -9   -0.56    1.78
  -5  13  -9    0.83    1.58
  -5  13  -7    0.49    1.84
  -3  14  -8    0.23    1.70
  -2  13 -11    1.99    1.59
  -2  14  -8   -0.08    1.83
  -2  14  -7    0.74    1.90
  -1  13  -5   14.79    1.84
   1  10  -3    1.40    1.00
   1  12 -11   -0.72    1.36
   1  13  -8    2.37    1.96
   1  13  -7    2.95    1.85
  -8   9  -6    0.87    1.56
  -7   9  -4    1.85    1.53
  -7  10  -5    1.52    1.72
  -7  11  -8    1.19    1.55
  -7  11  -7    1.40    1.70
  -6   9  -3    4.04    1.46
  -5  13  -8    0.00    1.70
  -4  13 -10    0.96    1.43
  -3  13  -5   22.07    1.85
  -2  13  -5   30.16    1.90
   1  12  -5   -0.32    1.41
   2  11  -5   12.42    1.35
   2  12  -9    1.35    1.61
   2  12  -7    0.26    1.65
  -6   7  -2   18.30    1.12
  -6  11  -5    4.54    1.84
  -6  12  -8    0.67    1.76
  -6  12  -7   -0.83    1.65
[truncated: 648,548 more chars]
